# Supplementary material for: Adult brain neurons require continual expression of the schizophrenia-risk gene Tcf4 for structural and functional integrity
Source: Transl Psychiatry. 2021 Sep 25;11:494. doi: 10.1038/s41398-021-01618-x (PMC8464606; doi:10.1038/s41398-021-01618-x)
Supplement: Supplementary file 1 — Supplemental Table 1 [file 41398_2021_1618_MOESM1_ESM.xlsx]

## Sheet: DEG-pAdj
GeneSymbol	log2(FC)	P-value	P-adj
Igf2	2.31423	2.03898e-22	9.99169e-19
Pdk4	2.12772	1.15194e-22	8.46731e-19
Col8a1	1.97073	5.66353e-15	2.08149e-11
Aqp1	1.93018	2.23073e-14	4.68484e-11
Ace	1.90664	1.57884e-14	4.33836e-11
Spint2	1.87584	6.16108e-14	1.13218e-10
Igfbp2	1.82611	1.77064e-14	4.33836e-11
Ppp1r1b	1.70962	7.19295e-12	1.05744e-08
Msx1	1.68919	1.37817e-11	1.84186e-08
1500015O10Rik	1.65454	5.90046e-11	6.67251e-08
Strip2	1.58093	3.96631e-10	3.88725e-07
Rdh5	1.57161	4.72538e-10	4.34173e-07
Fam83d	1.52692	3.81904e-11	4.67864e-08
Atp2b3	1.52209	1.48799e-10	1.5625e-07
Chchd10	1.49851	2.22769e-09	1.8194e-06
Pla2g5	1.48988	1.82477e-09	1.578e-06
Slc2a12	1.44343	4.87909e-09	3.77513e-06
Fxyd1	1.42844	1.56901e-08	1.04846e-05
Fam81a	1.40922	2.23842e-08	1.37113e-05
Myo5b	1.39187	1.8036e-08	1.15281e-05
Cab39l	1.37635	5.19156e-09	3.81605e-06
Aifm3	1.37555	4.93401e-08	2.7898e-05
Pcolce	1.3632	6.87602e-08	3.74387e-05
A2m	1.33963	1.011e-07	5.30809e-05
Acaa2	1.32906	1.18901e-07	6.02744e-05
AI506816	1.32894	4.7949e-08	2.7898e-05
Lgals3bp	1.3072	2.27556e-07	0.000107218
Vat1l	1.29358	1.15477e-08	8.08392e-06
Cyb561	1.28797	3.23119e-07	0.000143945
Npr3	1.26197	4.49788e-07	0.000183676
Ucp2	1.26082	4.30198e-07	0.000180695
Rbp1	1.25809	5.66416e-07	0.000215146
5930403L14Rik	1.24967	6.50356e-07	0.000234367
Gpr137b-ps	1.24588	7.01611e-07	0.000236868
Hemk1	1.22989	7.08943e-07	0.000236868
Steap1	1.22281	5.01812e-07	0.000199382
Cfap52	1.21925	2.26782e-07	0.000107218
Nid2	1.21234	1.02405e-06	0.000327274
Tbc1d9	1.2008	4.12752e-07	0.000178467
Oca2	1.18686	6.53632e-07	0.000234367
Itpr1	1.17195	2.33383e-07	0.000107218
Pltp	1.16837	6.87688e-07	0.000236868
Stra6	1.16685	3.54766e-06	0.00104308
Lamb1	1.15567	4.4931e-06	0.00129516
Mapk4	1.13667	2.1698e-06	0.000650985
Cgnl1	1.12986	7.0533e-06	0.0019202
Mdfic	1.10363	1.24901e-05	0.00296156
Sulf1	1.10335	1.08989e-06	0.000340904
Sema3b	1.10172	1.30627e-05	0.00304817
Gsta4	1.101	6.37441e-06	0.00176812
Myof	1.09329	8.12669e-06	0.00217219
Hspb8	1.08275	1.65168e-05	0.00373559
Ap1s2	1.08037	8.66606e-06	0.00224484
Perp	1.06326	2.46497e-05	0.00532904
Ahcyl2	1.05453	1.72255e-06	0.000527568
Slc29a4	1.04262	2.45042e-05	0.00532904
Parva	1.03649	2.62638e-05	0.00559571
Eps8l2	1.02645	2.02106e-05	0.00450176
Slc39a4	1.02556	5.99621e-06	0.0016952
Vwa3a	1.00806	1.0019e-05	0.00249642
Baiap2l1	1.00388	1.42534e-05	0.00327406
Cox8b	1.00125	1.2097e-05	0.00291537
Angptl2	0.99747	7.93747e-05	0.0147707
Frmpd4	0.994938	8.22084e-05	0.0149203
Tspan33	0.993481	8.13415e-05	0.0149203
Nnt	0.989815	2.88608e-05	0.00597582
Ltc4s	0.986364	1.10124e-05	0.00269821
Trpv4	0.985497	9.5526e-05	0.0168946
Dpcd	0.977532	9.65341e-05	0.0168946
Slc16a9	0.977468	7.91245e-05	0.0147707
BC002163	0.975922	2.81008e-05	0.00590158
Fhad1	0.973478	4.48607e-05	0.0087933
Arrdc2	0.951362	0.000134647	0.022241
Piezo1	0.949392	0.000152487	0.0243664
Prdm16	0.937024	0.00020869	0.0326378
Serpinb1b	0.930977	3.23505e-05	0.00660533
Cfap126	0.930939	8.71653e-05	0.015627
Cdkn1c	0.930299	0.00012542	0.021193
Rsph4a	0.929948	3.61818e-05	0.00718796
Bmp6	0.924802	0.000136232	0.0222527
Ezr	0.922165	0.000166416	0.0263063
Zfp185	0.919615	0.000142296	0.0229879
Iqub	0.898648	0.000105291	0.0182103
Gas6	0.893932	0.000115469	0.0197384
Smco3	0.893539	0.000128319	0.0214365
Wwc1	0.876973	0.000222115	0.0340137
St6galnac2	0.870908	0.000257841	0.0386787
Pifo	0.78479	0.000216006	0.0334263
Prcd	0.783873	0.000285398	0.0423801
Dnali1	0.752996	0.000311196	0.0457489
Gpnmb	-0.924685	0.000243431	0.0368936
Gm9855	-0.938803	6.03983e-05	0.0115314
Gpr137b	-0.954207	4.85625e-05	0.00939364
Trnp1	-1.00758	3.28856e-05	0.00662262
Scd3	-1.03074	9.71608e-06	0.00246269
Nptx2	-1.07973	8.70387e-06	0.00224484
Dusp26	-1.14885	8.12396e-07	0.000265401
Wdsub1	-1.16381	5.70757e-07	0.000215146
Fcho1	-1.80201	2.05311e-13	3.35364e-10
Dlk2	-2.55873	8.80716e-25	1.29474e-20

## Sheet: All genes
GeneSymbol	log2(FC)	P-value	P-adj
Igf2	2.31423	2.03898e-22	9.99169e-19
Pdk4	2.12772	1.15194e-22	8.46731e-19
Col8a1	1.97073	5.66353e-15	2.08149e-11
Aqp1	1.93018	2.23073e-14	4.68484e-11
Ace	1.90664	1.57884e-14	4.33836e-11
Spint2	1.87584	6.16108e-14	1.13218e-10
Igfbp2	1.82611	1.77064e-14	4.33836e-11
Ppp1r1b	1.70962	7.19295e-12	1.05744e-08
Msx1	1.68919	1.37817e-11	1.84186e-08
1500015O10Rik	1.65454	5.90046e-11	6.67251e-08
Strip2	1.58093	3.96631e-10	3.88725e-07
Rdh5	1.57161	4.72538e-10	4.34173e-07
Fam83d	1.52692	3.81904e-11	4.67864e-08
Atp2b3	1.52209	1.48799e-10	1.5625e-07
Chchd10	1.49851	2.22769e-09	1.8194e-06
Pla2g5	1.48988	1.82477e-09	1.578e-06
Slc2a12	1.44343	4.87909e-09	3.77513e-06
Fxyd1	1.42844	1.56901e-08	1.04846e-05
Fam81a	1.40922	2.23842e-08	1.37113e-05
Myo5b	1.39187	1.8036e-08	1.15281e-05
Cab39l	1.37635	5.19156e-09	3.81605e-06
Aifm3	1.37555	4.93401e-08	2.7898e-05
Pcolce	1.3632	6.87602e-08	3.74387e-05
A2m	1.33963	1.011e-07	5.30809e-05
Acaa2	1.32906	1.18901e-07	6.02744e-05
AI506816	1.32894	4.7949e-08	2.7898e-05
Lgals3bp	1.3072	2.27556e-07	0.000107218
Vat1l	1.29358	1.15477e-08	8.08392e-06
Cyb561	1.28797	3.23119e-07	0.000143945
Npr3	1.26197	4.49788e-07	0.000183676
Ucp2	1.26082	4.30198e-07	0.000180695
Rbp1	1.25809	5.66416e-07	0.000215146
5930403L14Rik	1.24967	6.50356e-07	0.000234367
Gpr137b-ps	1.24588	7.01611e-07	0.000236868
Hemk1	1.22989	7.08943e-07	0.000236868
Steap1	1.22281	5.01812e-07	0.000199382
Cfap52	1.21925	2.26782e-07	0.000107218
Nid2	1.21234	1.02405e-06	0.000327274
Tbc1d9	1.2008	4.12752e-07	0.000178467
Oca2	1.18686	6.53632e-07	0.000234367
Itpr1	1.17195	2.33383e-07	0.000107218
Pltp	1.16837	6.87688e-07	0.000236868
Stra6	1.16685	3.54766e-06	0.00104308
Lamb1	1.15567	4.4931e-06	0.00129516
Mapk4	1.13667	2.1698e-06	0.000650985
Cgnl1	1.12986	7.0533e-06	0.0019202
Mdfic	1.10363	1.24901e-05	0.00296156
Sulf1	1.10335	1.08989e-06	0.000340904
Sema3b	1.10172	1.30627e-05	0.00304817
Gsta4	1.101	6.37441e-06	0.00176812
Myof	1.09329	8.12669e-06	0.00217219
Hspb8	1.08275	1.65168e-05	0.00373559
Ap1s2	1.08037	8.66606e-06	0.00224484
Perp	1.06326	2.46497e-05	0.00532904
Ahcyl2	1.05453	1.72255e-06	0.000527568
Slc29a4	1.04262	2.45042e-05	0.00532904
Parva	1.03649	2.62638e-05	0.00559571
Eps8l2	1.02645	2.02106e-05	0.00450176
Slc39a4	1.02556	5.99621e-06	0.0016952
Vwa3a	1.00806	1.0019e-05	0.00249642
Baiap2l1	1.00388	1.42534e-05	0.00327406
Cox8b	1.00125	1.2097e-05	0.00291537
Angptl2	0.99747	7.93747e-05	0.0147707
Frmpd4	0.994938	8.22084e-05	0.0149203
Tspan33	0.993481	8.13415e-05	0.0149203
Nnt	0.989815	2.88608e-05	0.00597582
Ltc4s	0.986364	1.10124e-05	0.00269821
Trpv4	0.985497	9.5526e-05	0.0168946
Dpcd	0.977532	9.65341e-05	0.0168946
Slc16a9	0.977468	7.91245e-05	0.0147707
BC002163	0.975922	2.81008e-05	0.00590158
Fhad1	0.973478	4.48607e-05	0.0087933
Arrdc2	0.951362	0.000134647	0.022241
Piezo1	0.949392	0.000152487	0.0243664
Prdm16	0.937024	0.00020869	0.0326378
Serpinb1b	0.930977	3.23505e-05	0.00660533
Cfap126	0.930939	8.71653e-05	0.015627
Cdkn1c	0.930299	0.00012542	0.021193
Rsph4a	0.929948	3.61818e-05	0.00718796
Bmp6	0.924802	0.000136232	0.0222527
Ezr	0.922165	0.000166416	0.0263063
Zfp185	0.919615	0.000142296	0.0229879
Vamp8	0.903262	0.000350504	0.0505173
Iqub	0.898648	0.000105291	0.0182103
Gas6	0.893932	0.000115469	0.0197384
Smco3	0.893539	0.000128319	0.0214365
Pip5k1b	0.887537	0.000441722	0.0607762
Wwc1	0.876973	0.000222115	0.0340137
St6galnac2	0.870908	0.000257841	0.0386787
Crb2	0.865859	0.000430416	0.0602623
Sgms2	0.852348	0.000743344	0.0881283
Prelp	0.847257	0.000795652	0.0928323
Slc37a2	0.84296	0.000398213	0.0562898
Gm19935	0.837229	0.000593646	0.0752344
Ctsc	0.830121	0.000881994	0.100513
Cetn4	0.830119	0.000442354	0.0607762
Acad8	0.821945	0.000688157	0.084305
Lrrk2	0.814356	0.00119865	0.131503
Kcnh1	0.811869	0.00071442	0.0863129
Atp11c	0.810241	0.000572319	0.0731623
Cd55	0.808598	0.000510185	0.0669664
Cdr2	0.808228	0.000818019	0.0946905
Slc31a1	0.806011	0.000555897	0.0716864
Fam84b	0.804037	0.00143539	0.148603
Spag6l	0.801358	0.00048713	0.0651027
Slc16a6	0.797683	0.00152804	0.153861
Tgfbr3	0.794893	0.0015021	0.15379
F11r	0.791183	0.000869877	0.0999068
Mertk	0.787808	0.000547822	0.0712702
Wipf3	0.784825	0.00190052	0.180255
Pifo	0.78479	0.000216006	0.0334263
Prcd	0.783873	0.000285398	0.0423801
Myo7a	0.780399	0.00200871	0.188089
Krt8	0.777313	0.00036457	0.0520343
Itih5	0.771242	0.00132448	0.142126
Wdr78	0.769659	0.00139391	0.147423
Ero1lb	0.76952	0.00218774	0.199763
Plin4	0.768073	0.00233526	0.206811
Galm	0.767273	0.00138152	0.147172
Frem1	0.767122	0.000776611	0.0913356
Whrn	0.766988	0.00228295	0.204644
Ulk4	0.765108	0.00185773	0.1785
Slc5a5	0.762332	0.00173215	0.168638
Maob	0.761685	0.00222829	0.202211
Sema3f	0.761095	0.000682027	0.0842562
1110017D15Rik	0.759192	0.000497917	0.0659448
Slco1c1	0.756994	0.00247487	0.215284
Rpl30	0.756326	0.00267699	0.228805
Gpx8	0.754904	0.00279053	0.235767
Dnali1	0.752996	0.000311196	0.0457489
Gng4	0.752515	0.00290772	0.240148
Wdr72	0.750751	0.000461756	0.0622777
Myo5c	0.745218	0.000608069	0.0764036
Pdxk	0.739288	0.000345246	0.0502521
Cfap65	0.738339	0.00071629	0.0863129
Tgfb2	0.735121	0.00259376	0.224294
Anxa11	0.734537	0.00260896	0.224294
Cdkn1a	0.732739	0.00343735	0.277651
Nwd1	0.728463	0.00157094	0.157105
Tmtc1	0.727663	0.00320508	0.261766
Cep126	0.724514	0.0024611	0.215284
Steap2	0.724251	0.00216582	0.198998
Itpripl1	0.72253	0.00407015	0.313274
Fap	0.721513	0.00184734	0.1785
Fam160a1	0.72059	0.000987266	0.110792
Ociad2	0.7201	0.00436258	0.325555
Mitf	0.715559	0.00288362	0.240148
Yap1	0.710214	0.00420361	0.320193
Cetn2	0.709785	0.00441347	0.327689
Cwc22	0.708746	0.00428962	0.323393
Enpp2	0.706583	0.00187687	0.179168
Zbtb16	0.701664	0.00530851	0.366387
Rab11fip1	0.699848	0.00270619	0.229963
Clybl	0.699195	0.00518201	0.359343
Gm13111	0.695631	0.00564965	0.380989
Hprt	0.694919	0.00290625	0.240148
Sfrp5	0.693229	0.000950301	0.107464
Ocln	0.692967	0.00501664	0.353695
Cfap69	0.689377	0.00468985	0.344727
Bst2	0.68793	0.00419474	0.320193
Sfrp1	0.687093	0.00622914	0.408815
Cul4b	0.687044	0.00197114	0.185755
Stxbp4	0.684376	0.00475323	0.345927
Dynlrb2	0.676466	0.000743014	0.0881283
Ubxn11	0.673593	0.00505244	0.353695
Cox6b2	0.672029	0.00563872	0.380989
Rhpn2	0.671565	0.00375754	0.296987
Phactr2	0.669246	0.0064476	0.421272
Zfp949	0.668766	0.00781283	0.495071
Acacb	0.666331	0.00835102	0.511535
Arhgef3	0.665216	0.00584673	0.390694
Cstb	0.66411	0.0053475	0.367353
Capsl	0.6624	0.00108598	0.120038
Slco1a4	0.661855	0.00848838	0.513529
Foxj1	0.661206	0.00706489	0.454111
Nqo1	0.660315	0.0086393	0.520518
Kif9	0.660219	0.00499016	0.353695
Ubxn10	0.659704	0.00152674	0.153861
Bphl	0.656496	0.00925557	0.544265
Tctn2	0.655251	0.00944826	0.549008
Rsph9	0.654411	0.00961496	0.556494
Nek5	0.652293	0.00150641	0.15379
Emb	0.651282	0.00973465	0.55701
Sntb1	0.651099	0.00159104	0.15804
Tspo	0.645782	0.00361935	0.289174
Ephx1	0.643564	0.00844189	0.512827
Dnah9	0.640856	0.00427739	0.323393
Ccdc141	0.637892	0.0115966	0.602002
Actn1	0.635555	0.0101994	0.562683
B4galt1	0.635342	0.00875164	0.522942
Ppil4	0.632823	0.00791559	0.496644
Dynlt3	0.632263	0.00577338	0.387554
Hdc	0.631462	0.00142759	0.148603
Serhl	0.630628	0.0105691	0.569578
Vwa5b1	0.62965	0.0022459	0.202558
Hist1h1c	0.629022	0.011039	0.585923
Isyna1	0.62231	0.0138089	0.669982
Mccc1	0.618582	0.00969626	0.55701
9630013A20Rik	0.617643	0.0116028	0.602002
Drc3	0.616911	0.00614823	0.405314
Wdr63	0.615792	0.00230717	0.205562
Sox2ot	0.615309	0.00601512	0.400128
Klhdc8b	0.613352	0.013675	0.665683
Csrp2	0.613061	0.0146949	0.687995
Atp10d	0.61296	0.0153036	0.703059
Cish	0.611059	0.0146459	0.68789
Ppp1r3b	0.609306	0.00477789	0.346009
Nxn	0.607877	0.0113414	0.597597
Igfn1	0.60664	0.00297077	0.243985
Map3k15	0.604001	0.00873901	0.522942
Gulp1	0.601067	0.0164327	0.745608
Maats1	0.6001	0.00211836	0.195862
Myrip	0.599958	0.0162914	0.74197
Col4a4	0.599695	0.00823481	0.508655
Jade2	0.599009	0.00984876	0.55701
Klhdc7a	0.597996	0.016231	0.74197
Man1a	0.597232	0.0109366	0.585401
Rpl17	0.594424	0.0125074	0.634037
Dnah6	0.593924	0.00472587	0.345647
Lgals3	0.592043	0.00399508	0.309295
Aaed1	0.591284	0.0189381	0.81556
Tmem150c	0.590931	0.0170758	0.767678
Hif3a	0.58984	0.0184514	0.807342
Apoo	0.588496	0.0193212	0.820617
1700088E04Rik	0.588313	0.00843763	0.512827
Tbc1d2	0.587701	0.0200539	0.832506
Sntb2	0.586994	0.0184523	0.807342
Cfap43	0.586828	0.00399742	0.309295
Atp1b1	0.584353	0.00789483	0.496644
Mak	0.581304	0.00322496	0.261934
1700016K19Rik	0.580927	0.00282768	0.237541
Fkbp5	0.57959	0.0131886	0.655017
B9d1	0.579072	0.0127151	0.640151
Aldh2	0.57891	0.00878624	0.522942
Hspb6	0.578813	0.0218763	0.886307
Afap1l1	0.578455	0.0146071	0.68789
Elmo3	0.576971	0.00717538	0.458631
Grb10	0.576684	0.0218042	0.886307
Itpr2	0.571597	0.00988911	0.55701
Mt3	0.570984	0.0195372	0.820617
Slc4a10	0.56899	0.0102896	0.564431
Tinagl1	0.56899	0.0141737	0.681544
Tpd52l1	0.568845	0.0234902	0.930808
Csf1r	0.56641	0.0100846	0.561566
Postn	0.56478	0.00499378	0.353695
Erdr1	0.564609	0.00392405	0.306848
Ada	0.563246	0.0254601	0.970843
Bcl2l1	0.563222	0.009309	0.544339
Prdx5	0.562352	0.0119459	0.60978
Fam214a	0.558448	0.0245717	0.955777
Rilp	0.55769	0.0093309	0.544339
Hist1h2bc	0.556536	0.0240165	0.944028
Klf15	0.555137	0.0104766	0.569578
Ankrd45	0.554596	0.024618	0.955777
Nudt7	0.554234	0.0255879	0.970843
Mr1	0.553891	0.026379	0.982646
Sowahc	0.553372	0.014266	0.683139
Dsg2	0.552016	0.00434245	0.325555
Atp5e	0.551278	0.0179476	0.797134
Ccdc113	0.550369	0.00539715	0.369039
Tnfaip8	0.549284	0.0259164	0.97439
Cog2	0.544191	0.0206738	0.853725
Pafah2	0.541012	0.0319153	0.999978
Ctbp2	0.540377	0.0256051	0.970843
Cdh3	0.539941	0.00467535	0.344727
Mettl26	0.539873	0.0321384	0.999978
Arid5b	0.538474	0.0100828	0.561566
Fam161a	0.536832	0.0233852	0.929152
Iqcg	0.53444	0.0128003	0.642245
Rbms1	0.533837	0.0345004	0.999978
Tmem53	0.53365	0.00800209	0.498469
Mycbp	0.533278	0.0335539	0.999978
Sdc4	0.533116	0.0344925	0.999978
Pon3	0.532819	0.007939	0.496644
Mospd1	0.531779	0.0319014	0.999978
Stxbp2	0.530855	0.0343758	0.999978
Cavin2	0.530483	0.0358375	0.999978
Nme5	0.529625	0.0112369	0.594223
Dmrt3	0.529402	0.0318238	0.999978
Pde5a	0.528784	0.0245508	0.955777
Cfap44	0.526145	0.0098547	0.55701
Mpp7	0.525171	0.0369901	0.999978
Cndp1	0.524372	0.00707376	0.454111
Oxr1	0.524337	0.0150259	0.694641
Stk39	0.523643	0.0179664	0.797134
Sh3bgrl	0.522627	0.0193402	0.820617
4833427G06Rik	0.521107	0.00516373	0.359343
Dzip1l	0.520593	0.0357177	0.999978
Palmd	0.519132	0.0357497	0.999978
Hgh1	0.518788	0.0400959	0.999978
Bag1	0.518656	0.0273722	0.999978
Eno4	0.515264	0.00728224	0.463447
Gm4983	0.514791	0.0221328	0.889
Rpl34	0.513642	0.0291646	0.999978
Zfp729a	0.512147	0.0393593	0.999978
Glrx3	0.511977	0.0286269	0.999978
Efhc1	0.511654	0.0264218	0.982646
Lmx1a	0.511456	0.0100188	0.561566
Vasn	0.510243	0.0435219	0.999978
Llgl2	0.509524	0.0116297	0.602002
Thumpd3	0.508488	0.0318196	0.999978
Cfap298	0.507336	0.0417166	0.999978
Morn1	0.506958	0.0334581	0.999978
Srp9	0.50627	0.034041	0.999978
Plagl1	0.503251	0.0410712	0.999978
Sass6	0.503242	0.0440188	0.999978
Lynx1	0.501629	0.0416664	0.999978
Rps4l	0.501332	0.0442131	0.999978
Ifi27	0.500605	0.032459	0.999978
Herc6	0.500095	0.0397692	0.999978
Zmynd10	0.499967	0.00832452	0.511535
Trpm3	0.497492	0.0144722	0.68631
Aldh7a1	0.49748	0.0303649	0.999978
Efcab1	0.497063	0.0343032	0.999978
Deptor	0.496966	0.0374432	0.999978
Sh3bp2	0.496551	0.0436729	0.999978
Dock7	0.49596	0.0433452	0.999978
Hfe	0.495168	0.0406491	0.999978
Wdr35	0.494946	0.0339602	0.999978
Slc16a4	0.494864	0.0118065	0.60688
Fuz	0.494428	0.047098	0.999978
Tc2n	0.493539	0.0105771	0.569578
Mroh1	0.490519	0.0392091	0.999978
Tmem237	0.487396	0.0360292	0.999978
Cdc42bpg	0.487395	0.0534201	0.999978
Pla2g12a	0.487384	0.0456072	0.999978
Atp7a	0.487323	0.0324941	0.999978
Ttc21a	0.487042	0.0150071	0.694641
Crhr2	0.486488	0.00980871	0.55701
Nphp1	0.485474	0.0488812	0.999978
Gpx4	0.483273	0.0343129	0.999978
Etfb	0.482544	0.0379849	0.999978
Dhrs3	0.482481	0.0542578	0.999978
Bsg	0.482	0.0276854	0.999978
Mdh1	0.479917	0.0275468	0.999978
Ccdc157	0.479771	0.0565178	0.999978
Kif3b	0.478855	0.0412894	0.999978
Slc25a33	0.478414	0.0582215	0.999978
Znfx1	0.477281	0.0197504	0.827209
Rd3	0.476216	0.0134202	0.662049
Mns1	0.475971	0.0498681	0.999978
Six3	0.475157	0.0212513	0.872668
Cfap206	0.474997	0.01147	0.602002
Rdh10	0.474833	0.0562033	0.999978
Tpcn2	0.474616	0.0525907	0.999978
Rfxank	0.473581	0.0563939	0.999978
Kif27	0.473068	0.0135537	0.665683
Aebp2	0.470642	0.0325469	0.999978
Pacrg	0.470067	0.0610559	0.999978
Dhrs11	0.468395	0.05421	0.999978
NA	0.468056	0.00807564	0.500928
Bdh2	0.467993	0.0105706	0.569578
Rai14	0.467603	0.058385	0.999978
Pqlc3	0.46602	0.016302	0.74197
Ift80	0.465267	0.0482958	0.999978
Prodh	0.464679	0.0659486	0.999978
Ndufa1	0.46459	0.0614528	0.999978
Abhd14b	0.464585	0.0539863	0.999978
N4bp3	0.463707	0.0615354	0.999978
Serpinb6a	0.463491	0.0529935	0.999978
Pnpo	0.462698	0.0669829	0.999978
Atp5mpl	0.46229	0.0508108	0.999978
Trappc2l	0.462279	0.0646335	0.999978
Slc15a2	0.460388	0.041751	0.999978
Cfap53	0.460044	0.0130607	0.650864
Tomm7	0.459476	0.0584159	0.999978
Intu	0.459291	0.0682037	0.999978
Pard3b	0.458939	0.0361519	0.999978
Cflar	0.458856	0.067494	0.999978
Serpinb8	0.45823	0.0115772	0.602002
Bcat1	0.458197	0.0258487	0.97439
Mtmr2	0.457879	0.0251479	0.965272
Ccdc60	0.457801	0.00909838	0.53717
Slc28a3	0.457489	0.0101988	0.562683
Lypla1	0.457486	0.0618347	0.999978
Taf1b	0.457394	0.0692238	0.999978
Cpn1	0.457299	0.00904524	0.536186
Cox7b	0.456082	0.0500844	0.999978
Sult1c2	0.455486	0.0136151	0.665683
Speg	0.455078	0.0701747	0.999978
Cdc14b	0.455054	0.0716945	0.999978
Dab2	0.453918	0.0560517	0.999978
Id1	0.453589	0.0687226	0.999978
Phyhd1	0.453176	0.06105	0.999978
Lrrc51	0.453004	0.0273268	0.999978
Tmprss11a	0.451593	0.0136451	0.665683
Slc16a2	0.451231	0.0488323	0.999978
Glb1l	0.450875	0.0743287	0.999978
Ift74	0.450686	0.0745341	0.999978
Mtfr1	0.450419	0.0746538	0.999978
Morn2	0.450238	0.0704923	0.999978
Lrriq1	0.449773	0.0166721	0.754143
Dnaic1	0.449445	0.0195224	0.820617
Ino80d	0.449	0.0552441	0.999978
Loxl1	0.448907	0.0571979	0.999978
Aox1	0.448171	0.0686987	0.999978
Bicdl1	0.44728	0.0736249	0.999978
Dnaic2	0.446795	0.0693281	0.999978
Ap4b1	0.44595	0.065244	0.999978
Ccdc66	0.445005	0.076928	0.999978
Tjp3	0.44451	0.0613237	0.999978
Cldn2	0.44446	0.0109506	0.585401
Arhgap18	0.444267	0.0487937	0.999978
Mest	0.444054	0.0646662	0.999978
Traf3ip2	0.443402	0.0354168	0.999978
Polr2m	0.443294	0.0384584	0.999978
Lama5	0.443232	0.0781942	0.999978
Thbs2	0.442499	0.0785637	0.999978
Efcab12	0.442151	0.0200193	0.832506
Ermard	0.441962	0.0788056	0.999978
Tcea3	0.440742	0.0129861	0.649352
Tceanc2	0.439377	0.0703442	0.999978
Nt5dc1	0.438607	0.0704302	0.999978
Sod3	0.438295	0.082082	0.999978
2410004P03Rik	0.437863	0.0355624	0.999978
Cfap70	0.437574	0.0201034	0.832506
Fads3	0.437573	0.0828574	0.999978
Cfap36	0.436789	0.0521339	0.999978
Etfbkmt	0.436737	0.0293065	0.999978
Cyp2u1	0.436587	0.0836283	0.999978
Tmem267	0.436464	0.0832355	0.999978
Acox2	0.434483	0.0178983	0.797134
Ogn	0.434337	0.0343325	0.999978
Fbln1	0.433988	0.0851183	0.999978
Tns2	0.433787	0.0665421	0.999978
Sncaip	0.433754	0.0847321	0.999978
Rom1	0.433692	0.0851547	0.999978
Uqcr10	0.433387	0.0561199	0.999978
Stx3	0.433348	0.0808332	0.999978
Htr2c	0.432621	0.0194422	0.820617
Ccdc107	0.432411	0.0869023	0.999978
Lgals1	0.43211	0.0757306	0.999978
St3gal6	0.431598	0.0771448	0.999978
Mrps6	0.431569	0.0725503	0.999978
Aff1	0.431541	0.0568733	0.999978
Ndufa12	0.431394	0.0870354	0.999978
Dnaaf3	0.430678	0.0189983	0.81556
Rcan2	0.430302	0.0627645	0.999978
A230001M10Rik	0.429567	0.0890763	0.999978
1700007K13Rik	0.428437	0.0238307	0.939236
Slco1a5	0.428232	0.0122869	0.625016
Myh7	0.427831	0.0345252	0.999978
Pik3c2b	0.427747	0.0624339	0.999978
Tent5c	0.427162	0.0762816	0.999978
Gstm2	0.426788	0.0141863	0.681544
BC024978	0.426618	0.0864549	0.999978
Aph1c	0.426387	0.0902341	0.999978
Ccng1	0.425812	0.0486813	0.999978
Zfp182	0.425789	0.0905473	0.999978
Dnaja4	0.425727	0.0724044	0.999978
Ctnnal1	0.424454	0.0531302	0.999978
Gstt3	0.424442	0.0502846	0.999978
Tex52	0.423909	0.0801545	0.999978
Rpl41	0.423797	0.0881997	0.999978
Mgp	0.422473	0.057987	0.999978
Ins2	0.422188	0.014828	0.69202
Slc22a8	0.421935	0.0896334	0.999978
Oaz2	0.420288	0.0727071	0.999978
A830018L16Rik	0.420242	0.0597192	0.999978
Six3os1	0.419827	0.0226568	0.902711
Osbpl9	0.41949	0.0741454	0.999978
Galk2	0.418069	0.0956903	0.999978
Cdc25a	0.417008	0.0947938	0.999978
Dusp14	0.416716	0.0969958	0.999978
Wdr34	0.416468	0.0945465	0.999978
Rfx2	0.416082	0.055575	0.999978
Spata6	0.415997	0.0997242	0.999978
Patj	0.415673	0.0993466	0.999978
Uqcr11	0.415211	0.0705484	0.999978
Wnk4	0.414792	0.0410502	0.999978
Dok7	0.414712	0.100674	0.999978
Igfbp7	0.414516	0.0982838	0.999978
Sox9	0.413719	0.101639	0.999978
Camk1d	0.41292	0.0976028	0.999978
Rnf152	0.412884	0.0963902	0.999978
Arhgef5	0.412702	0.0393529	0.999978
Tns1	0.412301	0.064123	0.999978
Rsph10b	0.412008	0.0569643	0.999978
Alas1	0.41163	0.0820687	0.999978
Gpx3	0.411233	0.0887078	0.999978
Cdkl2	0.410403	0.101945	0.999978
Rflnb	0.410209	0.0941197	0.999978
Dusp18	0.40953	0.0909243	0.999978
Susd1	0.409298	0.0957033	0.999978
Cast	0.409073	0.0734988	0.999978
Acss3	0.408864	0.0301767	0.999978
Zic3	0.407927	0.0561555	0.999978
Elof1	0.407658	0.0943569	0.999978
Klf9	0.407499	0.0441963	0.999978
Ift52	0.407285	0.0924167	0.999978
Ctf1	0.406091	0.0401519	0.999978
4430402I18Rik	0.404707	0.0828879	0.999978
Pla2g16	0.403629	0.0704725	0.999978
Cep83	0.403212	0.103986	0.999978
Pyroxd2	0.4031	0.0625509	0.999978
Rnaset2a	0.40243	0.111256	0.999978
Fam173b	0.402392	0.109757	0.999978
Gfpt2	0.401386	0.108934	0.999978
Sh3bgrl2	0.401284	0.100521	0.999978
Ccdc181	0.401009	0.111923	0.999978
Lysmd2	0.400853	0.101435	0.999978
Smpdl3a	0.400771	0.10629	0.999978
Fam210b	0.400453	0.112459	0.999978
Cmtm8	0.399736	0.0219496	0.886307
Ahnak	0.399519	0.108645	0.999978
Large2	0.39915	0.0218017	0.886307
Adipor2	0.398996	0.0433959	0.999978
Ndufa11	0.398401	0.0906879	0.999978
C1qtnf12	0.397746	0.0978519	0.999978
Mus81	0.397574	0.115418	0.999978
Mecr	0.397549	0.115701	0.999978
Prox2	0.397401	0.0962404	0.999978
Pisd-ps1	0.396941	0.0945094	0.999978
Spsb1	0.396828	0.0805011	0.999978
Hint2	0.396018	0.117025	0.999978
Ppp1r16b	0.395975	0.0376124	0.999978
Syne1	0.395928	0.0891696	0.999978
Atp5g1	0.394798	0.112389	0.999978
Nhsl2	0.394778	0.115476	0.999978
Fbxo36	0.39474	0.115792	0.999978
Mybl1	0.394648	0.11844	0.999978
Timm8b	0.394553	0.11468	0.999978
Cdkl4	0.394533	0.041381	0.999978
Usp31	0.394439	0.045259	0.999978
Slmap	0.394169	0.0722017	0.999978
Suclg2	0.393323	0.117586	0.999978
Fuk	0.393057	0.117242	0.999978
Eif2ak2	0.392893	0.111714	0.999978
Glis3	0.392469	0.073877	0.999978
Mcee	0.391884	0.107935	0.999978
Col18a1	0.391807	0.104034	0.999978
Tom1l1	0.390831	0.11932	0.999978
Esrrg	0.390589	0.109715	0.999978
Mcm6	0.389124	0.0914405	0.999978
Pdgfd	0.389065	0.0700429	0.999978
Col14a1	0.388815	0.0247055	0.955777
Prps2	0.388789	0.0798217	0.999978
Acy3	0.388092	0.112585	0.999978
Magt1	0.387709	0.0752354	0.999978
Plcd4	0.387196	0.118921	0.999978
Scube3	0.387181	0.120496	0.999978
Cep290	0.386943	0.103313	0.999978
Casp8	0.386357	0.0331203	0.999978
Fam129b	0.385186	0.115147	0.999978
Amer2	0.384709	0.0738401	0.999978
Mat2a	0.384653	0.0680177	0.999978
Rab15	0.384507	0.126114	0.999978
Tgds	0.384065	0.128467	0.999978
Zfp106	0.383747	0.0759971	0.999978
Olfml3	0.383675	0.100277	0.999978
Ate1	0.382875	0.0796251	0.999978
Nkd2	0.382736	0.126093	0.999978
Hsdl2	0.382618	0.0908951	0.999978
Il1r1	0.382133	0.0658066	0.999978
Rbl1	0.381809	0.130715	0.999978
Trim41	0.381215	0.119801	0.999978
Dhrs4	0.380594	0.131822	0.999978
Pitpnm1	0.38016	0.112397	0.999978
Cfap45	0.379994	0.0362527	0.999978
Slc7a2	0.379512	0.105781	0.999978
Ddt	0.379125	0.131036	0.999978
Pyroxd1	0.379055	0.13346	0.999978
Nrros	0.378905	0.0852061	0.999978
Zfp458	0.378739	0.0895716	0.999978
Atox1	0.378684	0.119144	0.999978
Crb3	0.378541	0.0390818	0.999978
Pygm	0.37834	0.132099	0.999978
Sucla2	0.377835	0.0987477	0.999978
Fam107a	0.377505	0.110997	0.999978
Cspp1	0.377368	0.128297	0.999978
Ebag9	0.37722	0.129381	0.999978
Esrrb	0.376628	0.0744387	0.999978
Mrpl13	0.376619	0.123518	0.999978
Cenpc1	0.376512	0.125664	0.999978
Asxl2	0.376134	0.110095	0.999978
Dpp7	0.376064	0.120364	0.999978
Polr3e	0.375676	0.108969	0.999978
Ccs	0.375623	0.110763	0.999978
Cabcoco1	0.375487	0.0311891	0.999978
Nt5dc3	0.375155	0.100465	0.999978
Vwa3b	0.374702	0.071484	0.999978
Ppox	0.373951	0.136323	0.999978
Kit	0.373765	0.0956311	0.999978
Aldh1a1	0.373621	0.134751	0.999978
Zfp976	0.373607	0.0900535	0.999978
Mthfd2	0.373397	0.115699	0.999978
Clic3	0.373396	0.0396676	0.999978
Uimc1	0.37301	0.138474	0.999978
Cep162	0.372946	0.139598	0.999978
Spef2	0.37283	0.0715862	0.999978
Cox6c	0.372218	0.108871	0.999978
Zfp595	0.371829	0.139008	0.999978
1700030K09Rik	0.371791	0.141315	0.999978
Mavs	0.371597	0.111164	0.999978
Sugct	0.371314	0.0322872	0.999978
Ren1	0.370945	0.0220054	0.886307
Ston2	0.370706	0.0975879	0.999978
Rragd	0.370576	0.10838	0.999978
Gm12669	0.37008	0.142226	0.999978
A230009B12Rik	0.369969	0.142467	0.999978
Gm5424	0.36986	0.0980116	0.999978
Zic1	0.369823	0.137695	0.999978
Gnmt	0.368439	0.0417833	0.999978
Zfp811	0.368366	0.129165	0.999978
Mccc2	0.368306	0.13369	0.999978
Prps1	0.368299	0.139012	0.999978
Grm2	0.368209	0.143203	0.999978
Copz2	0.368141	0.101519	0.999978
Spa17	0.368077	0.0786892	0.999978
Usp54	0.368055	0.0943422	0.999978
Il10rb	0.367895	0.142155	0.999978
Ubxn2a	0.367045	0.126915	0.999978
Tuft1	0.366907	0.126049	0.999978
Ndufv3	0.366748	0.111452	0.999978
Mocs2	0.366158	0.111006	0.999978
Nf2	0.366151	0.0900159	0.999978
Pon1	0.366024	0.02915	0.999978
Ifrd1	0.365803	0.117551	0.999978
Dnah2	0.365571	0.143355	0.999978
Gprc5c	0.364295	0.111381	0.999978
Kif5b	0.364117	0.124811	0.999978
Tuba1c	0.36354	0.140567	0.999978
Zfp112	0.363062	0.102675	0.999978
Gm2824	0.363035	0.0800841	0.999978
Pced1a	0.362863	0.149101	0.999978
Edn3	0.362595	0.140944	0.999978
Mcur1	0.362541	0.126875	0.999978
Plscr2	0.362512	0.0434069	0.999978
Pstpip2	0.362506	0.138619	0.999978
Lama1	0.36245	0.139495	0.999978
N6amt1	0.362182	0.151856	0.999978
Lenep	0.361636	0.125609	0.999978
Col4a5	0.361627	0.0868938	0.999978
Clba1	0.361351	0.149423	0.999978
Upp1	0.361316	0.0454164	0.999978
Cd38	0.361092	0.129553	0.999978
Top3b	0.360874	0.128773	0.999978
Anapc13	0.360816	0.137964	0.999978
Mycbpap	0.360527	0.086989	0.999978
Zfp276	0.360116	0.125178	0.999978
Sec11c	0.360065	0.0838083	0.999978
Eif4e3	0.359822	0.152746	0.999978
Tlr2	0.359696	0.0357998	0.999978
Mettl7a1	0.359644	0.100866	0.999978
Zxda	0.359364	0.154892	0.999978
G630093K05Rik	0.359228	0.0281047	0.999978
Syt9	0.359171	0.152381	0.999978
Msi2	0.358817	0.089142	0.999978
Inpp5k	0.358357	0.13086	0.999978
Fbn1	0.357917	0.143845	0.999978
Lactb2	0.357765	0.15657	0.999978
Snta1	0.357512	0.157163	0.999978
Lsm8	0.357344	0.146824	0.999978
Vps13b	0.357088	0.108647	0.999978
Ift22	0.357079	0.149866	0.999978
Hdlbp	0.357022	0.0751876	0.999978
H2afj	0.357008	0.131256	0.999978
Cenpo	0.357007	0.157648	0.999978
Crem	0.356667	0.148812	0.999978
Nqo2	0.355688	0.159366	0.999978
Mtx3	0.355521	0.156453	0.999978
Car5b	0.355441	0.0734086	0.999978
Ndufa4	0.355354	0.103813	0.999978
Gas2l2	0.355288	0.0322129	0.999978
Ak7	0.354348	0.0597723	0.999978
Ppp1r36	0.354302	0.042309	0.999978
Acot13	0.353498	0.15478	0.999978
Nelfe	0.353436	0.157902	0.999978
Rnpep	0.353244	0.110831	0.999978
Atp5o	0.353135	0.127416	0.999978
Tctex1d4	0.352391	0.0265363	0.982646
Rp2	0.352346	0.144916	0.999978
Arhgef1	0.352215	0.149108	0.999978
Ttc25	0.351456	0.0450037	0.999978
1810043G02Rik	0.351299	0.162136	0.999978
Golgb1	0.351223	0.130549	0.999978
Dusp12	0.351222	0.163208	0.999978
Etfdh	0.350874	0.113659	0.999978
Ptpn21	0.350639	0.161208	0.999978
Ak8	0.349744	0.0537814	0.999978
Ccdc146	0.34953	0.027325	0.999978
Cul9	0.349476	0.134786	0.999978
Islr	0.349263	0.149578	0.999978
Tbce	0.348657	0.167358	0.999978
Uqcrh	0.348628	0.114327	0.999978
Camk2d	0.348626	0.154527	0.999978
Acadm	0.34832	0.126786	0.999978
Tmco4	0.348074	0.148921	0.999978
Ripk4	0.347938	0.165432	0.999978
Sept9	0.347821	0.159744	0.999978
Rtn4rl1	0.347605	0.116922	0.999978
Mterf2	0.347327	0.112776	0.999978
Pnp	0.347136	0.168874	0.999978
Syne2	0.347131	0.168467	0.999978
Ninj1	0.347108	0.169657	0.999978
Slc4a5	0.346658	0.0338395	0.999978
Klf13	0.346454	0.0888061	0.999978
Polr1d	0.346316	0.162676	0.999978
Ttll5	0.346	0.123642	0.999978
Cox4i1	0.345528	0.0958799	0.999978
Vwa5a	0.345112	0.154766	0.999978
Crip2	0.344704	0.141365	0.999978
Bcat2	0.344689	0.172662	0.999978
0610037L13Rik	0.344629	0.152707	0.999978
Ndor1	0.344356	0.152581	0.999978
Palm2	0.344174	0.111839	0.999978
Ccdc61	0.344081	0.156741	0.999978
Idh2	0.344029	0.130507	0.999978
Rfx3	0.343881	0.139165	0.999978
Ctsd	0.343867	0.131935	0.999978
Sfxn4	0.34326	0.169073	0.999978
Igf2r	0.343154	0.120839	0.999978
Pfkp	0.342955	0.136233	0.999978
Bpnt1	0.342714	0.113746	0.999978
Sh3d19	0.342413	0.100511	0.999978
Trabd	0.342297	0.145044	0.999978
Sdhc	0.342269	0.131244	0.999978
Galk1	0.34215	0.145378	0.999978
NA	0.341996	0.161572	0.999978
Ssh2	0.341955	0.127071	0.999978
Gm20559	0.341466	0.0371309	0.999978
Klhdc4	0.341232	0.163408	0.999978
Mia	0.340752	0.0609133	0.999978
Eya2	0.340092	0.176186	0.999978
Ctdspl	0.339966	0.12905	0.999978
Etnk1	0.339691	0.101427	0.999978
Zcrb1	0.339652	0.163996	0.999978
Ldlrad4	0.339588	0.140798	0.999978
Rpl31	0.339245	0.161679	0.999978
Aass	0.339062	0.0565592	0.999978
Ttf2	0.33892	0.172159	0.999978
Trappc10	0.338697	0.0961978	0.999978
Pgk1	0.33858	0.121398	0.999978
Ptpn11	0.33858	0.0896237	0.999978
Ppp4r1l-ps	0.338548	0.174049	0.999978
Tusc3	0.338442	0.132221	0.999978
Itgb3bp	0.338071	0.169905	0.999978
Srp54c	0.337438	0.181545	0.999978
Pot1a	0.33736	0.16543	0.999978
Iqgap1	0.336864	0.170431	0.999978
Il17re	0.336656	0.0350079	0.999978
Nos1	0.336492	0.0690435	0.999978
Atp5k	0.336007	0.163084	0.999978
Fcgrt	0.335665	0.181619	0.999978
Zcchc8	0.335359	0.17647	0.999978
Nbeal1	0.3352	0.184469	0.999978
Kif5a	0.334944	0.152203	0.999978
Pcp4l1	0.334818	0.0444712	0.999978
Idh3a	0.334296	0.11753	0.999978
Pacsin2	0.334216	0.137109	0.999978
Kcnh7	0.334212	0.0968189	0.999978
Bcar3	0.333683	0.170659	0.999978
Gbp11	0.333489	0.142632	0.999978
Ccdc50	0.333328	0.145977	0.999978
Zfp870	0.332686	0.188106	0.999978
Bbs5	0.332596	0.174744	0.999978
Fars2	0.331662	0.184927	0.999978
Zbed6	0.331504	0.188079	0.999978
Slc24a5	0.331446	0.0551398	0.999978
Plekha6	0.331433	0.169233	0.999978
Spdya	0.331292	0.0478329	0.999978
Clpx	0.330787	0.153457	0.999978
Fmod	0.330771	0.0909245	0.999978
Col9a3	0.330659	0.124034	0.999978
Plce1	0.329987	0.18755	0.999978
Arhgap28	0.329637	0.0541953	0.999978
Ift57	0.329541	0.174233	0.999978
Penk	0.329353	0.180528	0.999978
Nit1	0.329181	0.170483	0.999978
Zmat5	0.329174	0.188267	0.999978
Znhit2	0.328969	0.193086	0.999978
Wdr60	0.328733	0.193408	0.999978
Zfp385b	0.328369	0.156725	0.999978
Spag16	0.328247	0.0493092	0.999978
Isg15	0.3282	0.0413168	0.999978
Zfp946	0.327785	0.19469	0.999978
Wdr53	0.327529	0.18535	0.999978
Prrc1	0.327421	0.152392	0.999978
Uqcrq	0.327407	0.157566	0.999978
Ptgfrn	0.327134	0.151028	0.999978
A430033K04Rik	0.326975	0.191885	0.999978
Sepsecs	0.326878	0.193584	0.999978
Ssh3	0.326641	0.155047	0.999978
Pld5	0.326588	0.169765	0.999978
Arhgef12	0.325615	0.122064	0.999978
Saxo2	0.325091	0.0967376	0.999978
Dnah11	0.324898	0.138252	0.999978
Zeb2os	0.324817	0.186765	0.999978
Katnal2	0.324201	0.109369	0.999978
Kif1c	0.324153	0.124648	0.999978
C2cd5	0.323885	0.19567	0.999978
Mga	0.323555	0.151659	0.999978
Agbl2	0.323251	0.185271	0.999978
Cfap300	0.323194	0.180335	0.999978
D3Ertd751e	0.323083	0.186186	0.999978
Map3k5	0.322943	0.199081	0.999978
1110008P14Rik	0.322841	0.19833	0.999978
Sod1	0.322274	0.154153	0.999978
Leng1	0.321964	0.192907	0.999978
Crocc	0.321727	0.203074	0.999978
Tsta3	0.321491	0.201818	0.999978
Otud1	0.321314	0.202759	0.999978
Usp2	0.321179	0.1363	0.999978
Ctsh	0.321063	0.169199	0.999978
Mrpl58	0.32098	0.180071	0.999978
Kin	0.320865	0.202252	0.999978
Frem2	0.320208	0.125126	0.999978
Ankrd26	0.319893	0.191206	0.999978
Arhgap42	0.319841	0.204506	0.999978
Ldhb	0.319804	0.160605	0.999978
Pcolce2	0.319446	0.168812	0.999978
Mt1	0.319144	0.186648	0.999978
Dtl	0.318754	0.197904	0.999978
Ndufc1	0.31857	0.190716	0.999978
Ctss	0.317817	0.152086	0.999978
Mrps34	0.317436	0.195698	0.999978
Tmem126b	0.317323	0.207573	0.999978
Tifa	0.316945	0.158918	0.999978
Slpi	0.316767	0.111536	0.999978
Rdh13	0.316677	0.202824	0.999978
Thsd7a	0.316652	0.15509	0.999978
Dph7	0.316403	0.199577	0.999978
Gm1110	0.315816	0.0377431	0.999978
Larp1b	0.315805	0.210683	0.999978
Nudt16	0.315396	0.210551	0.999978
Rpgrip1l	0.315283	0.20635	0.999978
Ogfod2	0.314976	0.209466	0.999978
Il17rc	0.314502	0.148727	0.999978
Clic1	0.31415	0.211718	0.999978
Kiz	0.314099	0.199423	0.999978
Fibp	0.314077	0.19529	0.999978
Fzd4	0.313926	0.214058	0.999978
Paqr5	0.313878	0.150017	0.999978
Casp6	0.313729	0.186557	0.999978
Mdp1	0.313587	0.19132	0.999978
Ngrn	0.313522	0.205506	0.999978
Glt28d2	0.313325	0.0565869	0.999978
Trappc6a	0.312457	0.215459	0.999978
Zfp101	0.312032	0.216949	0.999978
Zfp971	0.31189	0.189233	0.999978
Timm17a	0.31189	0.19475	0.999978
Odr4	0.311715	0.200386	0.999978
Zc2hc1c	0.311531	0.101362	0.999978
Cdadc1	0.311464	0.181309	0.999978
Fgfr1op2	0.311343	0.152743	0.999978
Gbe1	0.310998	0.212792	0.999978
Ankrd42	0.310783	0.150624	0.999978
Sccpdh	0.310732	0.133027	0.999978
Mamdc2	0.310707	0.0944966	0.999978
1700028P14Rik	0.310518	0.0649318	0.999978
Zc3hav1	0.310024	0.219938	0.999978
Denr	0.30996	0.188243	0.999978
Gys1	0.309864	0.2027	0.999978
Gcfc2	0.309861	0.22018	0.999978
5930430L01Rik	0.309732	0.145086	0.999978
Tmem8	0.309687	0.216537	0.999978
Elmsan1	0.309573	0.154718	0.999978
Rps15a-ps8	0.309571	0.0401281	0.999978
Cdc37l1	0.309401	0.138061	0.999978
Trmu	0.309252	0.220219	0.999978
Rif1	0.309198	0.193988	0.999978
Gtpbp8	0.30895	0.221578	0.999978
Lzts2	0.308906	0.126719	0.999978
Map10	0.308729	0.204824	0.999978
Fbln5	0.308544	0.211339	0.999978
Tbcel	0.308193	0.160915	0.999978
Utp14a	0.308068	0.211973	0.999978
Hexdc	0.308028	0.210099	0.999978
Fam13a	0.307596	0.22325	0.999978
Racgap1	0.307497	0.218634	0.999978
D17H6S53E	0.307218	0.222584	0.999978
Thyn1	0.307203	0.208042	0.999978
Iqcd	0.307051	0.106327	0.999978
Hdgfl2	0.307031	0.184919	0.999978
Ccdc148	0.306821	0.139639	0.999978
Snora31	0.306698	0.0779438	0.999978
Zfp420	0.30653	0.211425	0.999978
Zfp869	0.306372	0.174823	0.999978
Tfdp2	0.30629	0.169669	0.999978
Hs6st2	0.306004	0.22601	0.999978
Ptgis	0.305969	0.133453	0.999978
Map1lc3a	0.305942	0.188444	0.999978
Zc3h11a	0.305836	0.186976	0.999978
Gm2695	0.30558	0.205494	0.999978
Agtrap	0.305151	0.225367	0.999978
Nol10	0.305078	0.217854	0.999978
Cds1	0.304993	0.227123	0.999978
Paqr9	0.304943	0.22664	0.999978
Rab24	0.304797	0.198965	0.999978
Ciao2a	0.304731	0.183295	0.999978
Coasy	0.304472	0.203852	0.999978
Aspm	0.304459	0.223021	0.999978
Wdr90	0.304106	0.192531	0.999978
Slc35f3	0.303842	0.228361	0.999978
Plek2	0.303817	0.122186	0.999978
Mtf2	0.303706	0.216756	0.999978
Mxd4	0.303692	0.173831	0.999978
Hmgcs2	0.303478	0.184637	0.999978
Adamts5	0.303267	0.22943	0.999978
2010315B03Rik	0.303241	0.224627	0.999978
Fras1	0.303108	0.20871	0.999978
Ift122	0.303096	0.193315	0.999978
Dnah14	0.302995	0.146194	0.999978
Frmpd1os	0.302927	0.0653675	0.999978
Cavin1	0.302831	0.22619	0.999978
Spag8	0.302793	0.0801369	0.999978
Wdr55	0.302288	0.231717	0.999978
Car10	0.302286	0.214973	0.999978
Amer1	0.302188	0.229511	0.999978
Srek1ip1	0.301931	0.230905	0.999978
Isca2	0.301895	0.229559	0.999978
Atad5	0.301812	0.227902	0.999978
Phyh	0.301628	0.198398	0.999978
Armc2	0.301565	0.14375	0.999978
Prr5	0.301176	0.183128	0.999978
Rad1	0.300933	0.233511	0.999978
Zbtb7b	0.300888	0.201718	0.999978
Sgk1	0.300691	0.12357	0.999978
Etfrf1	0.30064	0.214389	0.999978
Wfdc2	0.300521	0.0824145	0.999978
Npr1	0.300272	0.212292	0.999978
Esrra	0.299211	0.211884	0.999978
Pbxip1	0.299174	0.230634	0.999978
Naca	0.29894	0.190025	0.999978
Cacnb4	0.298279	0.189376	0.999978
Crebrf	0.298039	0.151114	0.999978
6820408C15Rik	0.297735	0.095465	0.999978
Hipk3	0.297666	0.16336	0.999978
Zfp867	0.29762	0.220302	0.999978
Clta	0.297527	0.160114	0.999978
Paxx	0.297271	0.211649	0.999978
Tsc1	0.297236	0.220537	0.999978
Bbs4	0.296992	0.236903	0.999978
Abhd8	0.296811	0.22763	0.999978
Capg	0.296801	0.118653	0.999978
Polr3gl	0.296593	0.240429	0.999978
Hells	0.296438	0.233948	0.999978
Ccnt2	0.296399	0.233118	0.999978
Zfp729b	0.296336	0.222227	0.999978
C2cd4c	0.296029	0.22955	0.999978
Mbd2	0.29573	0.190896	0.999978
Timm9	0.295624	0.241833	0.999978
Tmem169	0.295477	0.241814	0.999978
Azin1	0.294975	0.142066	0.999978
Lrfn5	0.294715	0.236919	0.999978
Ccdc189	0.293595	0.217417	0.999978
Usp35	0.293408	0.243518	0.999978
Dhtkd1	0.293355	0.236427	0.999978
Sephs2	0.292943	0.205112	0.999978
Ppt1	0.292838	0.146	0.999978
1110032A03Rik	0.292687	0.236121	0.999978
Myl12a	0.292639	0.21374	0.999978
Dcxr	0.292485	0.24668	0.999978
Rsph3a	0.292152	0.196469	0.999978
Zfp605	0.291629	0.239688	0.999978
Zfp39	0.291622	0.244231	0.999978
Tm2d1	0.291483	0.239657	0.999978
Ccdc13	0.291365	0.245617	0.999978
Plekhm2	0.291033	0.203939	0.999978
Ak9	0.290711	0.0542252	0.999978
NA	0.29039	0.184325	0.999978
Atf1	0.29011	0.250179	0.999978
Cox7a1	0.29001	0.0649322	0.999978
Tpcn1	0.289696	0.222052	0.999978
Paxip1	0.289653	0.236312	0.999978
Cox8a	0.28941	0.209009	0.999978
Kirrel	0.289391	0.154585	0.999978
Zgrf1	0.289266	0.229597	0.999978
2310039H08Rik	0.289054	0.220196	0.999978
Fancm	0.289023	0.252723	0.999978
Polq	0.288877	0.214073	0.999978
Smim5	0.288852	0.0488423	0.999978
Tmem184a	0.288659	0.0488527	0.999978
Mrpl34	0.288216	0.253609	0.999978
Ccdc39	0.288074	0.251195	0.999978
Zfp948	0.288001	0.251262	0.999978
Auh	0.28779	0.21381	0.999978
Polk	0.287548	0.250996	0.999978
Ttc8	0.287528	0.255096	0.999978
Slc6a20a	0.287453	0.245206	0.999978
Rfk	0.287451	0.18627	0.999978
Ect2	0.28722	0.250975	0.999978
Phtf1	0.287138	0.255148	0.999978
Neb	0.287044	0.0658443	0.999978
Apoo-ps	0.28693	0.207984	0.999978
Ranbp10	0.286689	0.239532	0.999978
Nhlrc4	0.286616	0.222024	0.999978
Zfp367	0.286483	0.230119	0.999978
Bdp1	0.286378	0.255715	0.999978
Nek11	0.286372	0.100285	0.999978
Klhl42	0.286268	0.208669	0.999978
Frmd5	0.286186	0.180857	0.999978
Rbbp8	0.286172	0.232574	0.999978
Grhpr	0.286079	0.213813	0.999978
Mysm1	0.285859	0.256353	0.999978
Crnkl1	0.28578	0.206739	0.999978
Shisa5	0.285527	0.232147	0.999978
Cyp4f13	0.285509	0.251105	0.999978
Mxra8	0.285454	0.257657	0.999978
Dennd1a	0.285036	0.199322	0.999978
Tfpi	0.285025	0.180007	0.999978
A730017L22Rik	0.284934	0.235382	0.999978
Nudt14	0.284875	0.216693	0.999978
Endod1	0.284637	0.141985	0.999978
Lgals9	0.284557	0.144529	0.999978
Cep41	0.284421	0.260076	0.999978
Pdgfrl	0.284416	0.212684	0.999978
Daam2	0.284195	0.148031	0.999978
1700001C02Rik	0.283884	0.0609376	0.999978
Tmem134	0.28387	0.232296	0.999978
Adal	0.28382	0.254157	0.999978
Chchd6	0.283777	0.248978	0.999978
Unc119	0.283675	0.22358	0.999978
Fyco1	0.283643	0.258303	0.999978
Ulk3	0.283581	0.261184	0.999978
Trp53inp2	0.28357	0.20767	0.999978
Ccdc8	0.283148	0.10678	0.999978
Hyal1	0.283121	0.250481	0.999978
NA	0.282974	0.240756	0.999978
Adarb1	0.282746	0.250279	0.999978
Dydc2	0.28269	0.0850421	0.999978
Ccp110	0.282591	0.192593	0.999978
Slc25a16	0.282473	0.246425	0.999978
Pygl	0.282344	0.161153	0.999978
Sspo	0.282118	0.255401	0.999978
Pdzrn3	0.281953	0.199033	0.999978
Sfi1	0.281775	0.24705	0.999978
Dcun1d1	0.281722	0.230424	0.999978
Usp48	0.281583	0.238149	0.999978
Gm11992	0.281393	0.135433	0.999978
Mast3	0.281157	0.145766	0.999978
Tfap4	0.281074	0.261027	0.999978
Kcnk1	0.280646	0.224757	0.999978
Psme1	0.280405	0.256036	0.999978
Cdc42bpa	0.280314	0.172282	0.999978
Espl1	0.280281	0.255799	0.999978
Vps54	0.28028	0.249991	0.999978
Fam45a	0.280245	0.239527	0.999978
Cep250	0.280225	0.246106	0.999978
Ttc23	0.280183	0.188781	0.999978
Ndufa2	0.280135	0.226702	0.999978
Grhl1	0.280085	0.179432	0.999978
Bod1	0.280056	0.245236	0.999978
Mob1b	0.280002	0.259367	0.999978
Bicd2	0.279996	0.239647	0.999978
D10Jhu81e	0.27983	0.222821	0.999978
Tgtp1	0.279669	0.0780081	0.999978
Trmt12	0.279643	0.250967	0.999978
Dclre1b	0.279591	0.219916	0.999978
Atg4a	0.279475	0.263739	0.999978
Arl4a	0.279378	0.204519	0.999978
Txnrd3	0.279083	0.258478	0.999978
Ganc	0.278842	0.269312	0.999978
Cgn	0.278511	0.191997	0.999978
Bola3	0.278219	0.259739	0.999978
Zfc3h1	0.277955	0.268639	0.999978
Scn4b	0.277721	0.167851	0.999978
Ddx51	0.277683	0.27095	0.999978
Trmt13	0.277623	0.265773	0.999978
Agfg2	0.277585	0.262734	0.999978
Uvssa	0.277566	0.26016	0.999978
Arhgef16	0.277412	0.0778034	0.999978
Col17a1	0.277255	0.121371	0.999978
Mtif3	0.277036	0.266798	0.999978
Mllt10	0.276726	0.264353	0.999978
Lipe	0.276705	0.240023	0.999978
E2f5	0.276659	0.263167	0.999978
Mrpl39	0.276501	0.247924	0.999978
Pxk	0.276484	0.229189	0.999978
Gpc4	0.276453	0.274055	0.999978
Banp	0.276297	0.252343	0.999978
Sgk3	0.276269	0.209208	0.999978
Srpk1	0.276258	0.271395	0.999978
NA	0.27609	0.270429	0.999978
Ppp3cc	0.276069	0.26067	0.999978
Ccnf	0.275862	0.262219	0.999978
Baz2b	0.275821	0.243595	0.999978
Coch	0.275784	0.0871796	0.999978
Vcam1	0.275761	0.228828	0.999978
Cog3	0.275279	0.238074	0.999978
Slc26a11	0.275174	0.265863	0.999978
Zfand6	0.274931	0.231154	0.999978
Nmral1	0.274865	0.198797	0.999978
Slc25a36	0.274862	0.229869	0.999978
Tnip2	0.274778	0.274513	0.999978
Lrrc56	0.274626	0.260181	0.999978
Ccdc162	0.274583	0.075822	0.999978
Pitpnm2	0.27417	0.232739	0.999978
Rbm28	0.274134	0.260639	0.999978
Abhd11	0.273907	0.275897	0.999978
Suz12	0.273807	0.229873	0.999978
BC037034	0.273643	0.273804	0.999978
Pigh	0.273619	0.278428	0.999978
Tdrp	0.273587	0.258268	0.999978
B9d1os	0.273584	0.264467	0.999978
Ift88	0.273312	0.279556	0.999978
Fsd1l	0.273213	0.207884	0.999978
Grk4	0.273207	0.20124	0.999978
Eif2b2	0.273149	0.236053	0.999978
Rbm38	0.273125	0.274329	0.999978
Zfyve1	0.273091	0.222513	0.999978
Esco2	0.273084	0.204874	0.999978
Itfg2	0.273026	0.237008	0.999978
Gm19500	0.27276	0.280531	0.999978
Apaf1	0.272535	0.273325	0.999978
Cbwd1	0.272506	0.275959	0.999978
Kat2b	0.272395	0.179625	0.999978
Ppm1f	0.272204	0.209387	0.999978
Ighmbp2	0.272024	0.27413	0.999978
Trpm7	0.271823	0.255202	0.999978
Strbp	0.27175	0.248385	0.999978
Fam117a	0.271633	0.277201	0.999978
Arhgap39	0.271434	0.222073	0.999978
Slc16a12	0.271177	0.266452	0.999978
Dnaaf5	0.2709	0.274825	0.999978
NA	0.270809	0.215321	0.999978
Arl16	0.270712	0.283526	0.999978
Rapgef6	0.27071	0.274082	0.999978
Cyb5d1	0.270696	0.207093	0.999978
Snx9	0.270586	0.254059	0.999978
Dnajc28	0.27031	0.281492	0.999978
Chd2	0.270153	0.263221	0.999978
Nup155	0.270038	0.263628	0.999978
U2surp	0.269596	0.246231	0.999978
Sptlc3	0.26952	0.0584727	0.999978
Ssr4	0.269183	0.243348	0.999978
Bloc1s6	0.269158	0.275649	0.999978
Zfp518a	0.268916	0.269494	0.999978
Phka2	0.268681	0.280295	0.999978
Cisd2	0.268646	0.217118	0.999978
Rpl19	0.268564	0.260618	0.999978
Cpne4	0.268441	0.162445	0.999978
Tbk1	0.26843	0.252921	0.999978
Dnph1	0.268361	0.254426	0.999978
Pinx1	0.26826	0.276619	0.999978
Bod1l	0.268154	0.234747	0.999978
Htra1	0.268027	0.199899	0.999978
Ghitm	0.268002	0.185703	0.999978
Neil3	0.267984	0.185011	0.999978
Esco1	0.267971	0.287299	0.999978
Rgl1	0.267922	0.289138	0.999978
Rnpc3	0.267834	0.289242	0.999978
Bola2	0.26777	0.286856	0.999978
Kcnh2	0.267672	0.26253	0.999978
Hsf1	0.267657	0.260746	0.999978
Gm5602	0.267571	0.18538	0.999978
9330151L19Rik	0.267521	0.289026	0.999978
Azin2	0.267291	0.28947	0.999978
Fn3k	0.267095	0.272541	0.999978
Pdcd6ip	0.267042	0.210434	0.999978
Mgll	0.266905	0.220688	0.999978
Sept10	0.266823	0.262434	0.999978
Slc4a2	0.266686	0.237483	0.999978
Sod2	0.266672	0.228141	0.999978
Slc5a6	0.26664	0.261153	0.999978
Atpaf2	0.266503	0.28455	0.999978
Plk5	0.265852	0.291613	0.999978
Plekha5	0.265691	0.291203	0.999978
Cpne3	0.265662	0.215191	0.999978
Itprip	0.265652	0.248164	0.999978
Pnpla2	0.265587	0.237916	0.999978
Zfp612	0.26548	0.291924	0.999978
Xkr4	0.265291	0.293762	0.999978
Slf1	0.265195	0.286209	0.999978
Tcp11l2	0.265175	0.250162	0.999978
Actl6a	0.264998	0.26895	0.999978
Suclg1	0.2648	0.23773	0.999978
Mrps25	0.264769	0.264118	0.999978
Zbtb12	0.264745	0.294809	0.999978
NA	0.26469	0.254072	0.999978
Cdk12	0.264304	0.281415	0.999978
Mtm1	0.264152	0.268203	0.999978
Itga7	0.264065	0.263186	0.999978
Zkscan1	0.263907	0.208633	0.999978
Msrb3	0.263878	0.279959	0.999978
Abat	0.263856	0.222846	0.999978
Zfp472	0.263784	0.288948	0.999978
Ndufaf6	0.263718	0.268894	0.999978
Thnsl2	0.263695	0.272656	0.999978
Mrs2	0.263677	0.279994	0.999978
Mrpl37	0.263676	0.255253	0.999978
Fam92a	0.263575	0.284548	0.999978
Nuf2	0.263527	0.275811	0.999978
Arhgap21	0.263329	0.260014	0.999978
Cep55	0.262671	0.190968	0.999978
Fam32a	0.26258	0.229255	0.999978
Lztfl1	0.262342	0.284808	0.999978
Prc1	0.262308	0.297511	0.999978
Kcnq1ot1	0.262255	0.299475	0.999978
Ifih1	0.262099	0.267814	0.999978
Tctn1	0.262064	0.298811	0.999978
Nudt12	0.262032	0.288669	0.999978
Dpm2	0.261957	0.277372	0.999978
Cep164	0.261926	0.295355	0.999978
Tmem218	0.26192	0.289506	0.999978
Oma1	0.261755	0.300395	0.999978
Dhx35	0.261716	0.295682	0.999978
Dgcr6	0.261715	0.26908	0.999978
Pcca	0.261261	0.262386	0.999978
Ormdl2	0.261226	0.297172	0.999978
Klhl20	0.261198	0.280972	0.999978
9330133O14Rik	0.260896	0.25795	0.999978
Gm7072	0.260884	0.299663	0.999978
Nedd9	0.260754	0.288852	0.999978
Drc1	0.260586	0.0865468	0.999978
Stk16	0.260551	0.264085	0.999978
Ccl28	0.260547	0.177124	0.999978
Zfp667	0.260529	0.302631	0.999978
0610012G03Rik	0.260133	0.286621	0.999978
Dars2	0.260085	0.295319	0.999978
Papola	0.260026	0.247299	0.999978
Atf7	0.260001	0.29398	0.999978
Mrps18b	0.259921	0.295446	0.999978
Mmab	0.259882	0.303666	0.999978
Ufc1	0.259854	0.250641	0.999978
Ash1l	0.259806	0.235344	0.999978
Glul	0.259482	0.210919	0.999978
Scara5	0.259429	0.133925	0.999978
Wdr83	0.259391	0.303014	0.999978
Ptpn3	0.258828	0.207239	0.999978
Zfp617	0.2588	0.305358	0.999978
Itgb3	0.258763	0.302433	0.999978
Epb41l5	0.258474	0.295337	0.999978
Slc24a2	0.258457	0.207539	0.999978
Romo1	0.258304	0.297385	0.999978
Nipbl	0.258286	0.245773	0.999978
Pln	0.258283	0.0648619	0.999978
Tm4sf1	0.258124	0.232578	0.999978
Cped1	0.257978	0.125123	0.999978
Ndufa6	0.257953	0.271133	0.999978
Gfer	0.257873	0.307267	0.999978
Slc16a11	0.257508	0.145744	0.999978
Ddo	0.257475	0.172893	0.999978
Ascc1	0.256908	0.300103	0.999978
Cx3cr1	0.256894	0.183307	0.999978
Tfe3	0.256711	0.274257	0.999978
Trip10	0.256658	0.308393	0.999978
Sspn	0.256398	0.251328	0.999978
Slain2	0.256391	0.271814	0.999978
Map3k19	0.256357	0.154269	0.999978
Rfc4	0.256303	0.271656	0.999978
Kcna1	0.256271	0.199402	0.999978
Chd7	0.255701	0.274052	0.999978
Ctnna1	0.255596	0.222669	0.999978
Mtmr4	0.255309	0.233609	0.999978
Strada	0.255292	0.31053	0.999978
Ckap2l	0.255285	0.310661	0.999978
Mpv17l	0.255189	0.29118	0.999978
Trmt2b	0.254872	0.279536	0.999978
Zfp655	0.254386	0.281006	0.999978
Kctd18	0.25429	0.300964	0.999978
Aak1	0.254212	0.238318	0.999978
Nfe2l2	0.254141	0.273571	0.999978
Eef2kmt	0.253981	0.304455	0.999978
Bri3	0.253962	0.311244	0.999978
Fancg	0.253941	0.313885	0.999978
Prpf40b	0.253779	0.306046	0.999978
Dapp1	0.253725	0.16295	0.999978
Haus7	0.253609	0.311662	0.999978
Derl2	0.253562	0.271667	0.999978
Borcs8	0.253459	0.313932	0.999978
Nfxl1	0.253427	0.313806	0.999978
Iqcb1	0.253371	0.312452	0.999978
Gli2	0.253183	0.279857	0.999978
Itpk1	0.253131	0.199581	0.999978
Sft2d1	0.2531	0.292817	0.999978
Tatdn3	0.253035	0.312955	0.999978
Pask	0.252751	0.301225	0.999978
Ell2	0.252665	0.246716	0.999978
D130040H23Rik	0.252534	0.300849	0.999978
Tardbp	0.252524	0.287252	0.999978
Fam13c	0.252307	0.233792	0.999978
Wbp1	0.252158	0.27988	0.999978
Itprid2	0.252148	0.290785	0.999978
Ndufs3	0.252018	0.297022	0.999978
Trabd2b	0.252012	0.0688818	0.999978
Rin1	0.252009	0.155615	0.999978
Ybey	0.251993	0.306145	0.999978
Clec18a	0.251964	0.0687794	0.999978
Ccdc90b	0.251785	0.314251	0.999978
Pdk1	0.251671	0.288126	0.999978
Colec12	0.251477	0.313331	0.999978
Rgs9	0.251372	0.318553	0.999978
Dclk1	0.25132	0.282764	0.999978
6430571L13Rik	0.251318	0.19776	0.999978
Pcp4	0.250891	0.298133	0.999978
Cfap61	0.250727	0.0696555	0.999978
Pigm	0.250656	0.275919	0.999978
Arfgap3	0.250605	0.284574	0.999978
Fkbp10	0.250539	0.297008	0.999978
Marveld3	0.250504	0.0698522	0.999978
Gm8203	0.250467	0.237277	0.999978
Ginm1	0.250331	0.288277	0.999978
Cd59a	0.250195	0.306471	0.999978
Commd9	0.250072	0.298895	0.999978
Zfp953	0.250007	0.301938	0.999978
Cnst	0.249963	0.277488	0.999978
Fam196b	0.249898	0.320116	0.999978
Gm20204	0.249871	0.312501	0.999978
1700052K11Rik	0.249858	0.272945	0.999978
Lpar6	0.24985	0.313621	0.999978
Baz1b	0.249845	0.26252	0.999978
Lmna	0.249795	0.30269	0.999978
Oxsm	0.249703	0.316742	0.999978
Peg10	0.249593	0.255353	0.999978
Socs6	0.249578	0.311973	0.999978
Clu	0.249569	0.307601	0.999978
Ccdc173	0.249308	0.184986	0.999978
Spata18	0.249141	0.130425	0.999978
Usp16	0.249041	0.318742	0.999978
Ccdc65	0.248986	0.1262	0.999978
Zfp598	0.24898	0.282874	0.999978
Aida	0.248973	0.323619	0.999978
Etnk2	0.248763	0.121438	0.999978
Pck2	0.248763	0.322089	0.999978
Strn3	0.248694	0.269893	0.999978
Hmgn3	0.248681	0.315874	0.999978
4930570G19Rik	0.24816	0.262915	0.999978
Ints2	0.248097	0.321551	0.999978
Ercc5	0.248089	0.32221	0.999978
Uso1	0.247797	0.271801	0.999978
Efhd2	0.247772	0.326431	0.999978
Plekhh2	0.247683	0.312153	0.999978
Mkks	0.247587	0.283975	0.999978
Etfa	0.247537	0.301136	0.999978
Pcdhb16	0.24747	0.322471	0.999978
Hook1	0.247466	0.324097	0.999978
Smc6	0.247383	0.272489	0.999978
Echdc3	0.24738	0.182978	0.999978
Fzd7	0.247215	0.279151	0.999978
Fam184a	0.247131	0.327188	0.999978
Kansl3	0.247077	0.297046	0.999978
Rest	0.247069	0.328251	0.999978
Nrde2	0.247054	0.303025	0.999978
NA	0.246945	0.326537	0.999978
Chmp4b	0.24688	0.25543	0.999978
2810025M15Rik	0.246751	0.326504	0.999978
Hjurp	0.246613	0.316717	0.999978
Card19	0.246595	0.308801	0.999978
Ccdc34	0.246555	0.319574	0.999978
Jmjd1c	0.246232	0.320278	0.999978
Optn	0.246098	0.293499	0.999978
Ofd1	0.24594	0.328804	0.999978
Mphosph10	0.245719	0.308966	0.999978
A930017K11Rik	0.245645	0.328874	0.999978
Ifi35	0.245594	0.132353	0.999978
Nudc	0.245588	0.302621	0.999978
Cobll1	0.245535	0.244709	0.999978
Mcts1	0.245518	0.329451	0.999978
Nt5dc2	0.245458	0.324008	0.999978
Stard13	0.245304	0.268027	0.999978
Ech1	0.245277	0.277583	0.999978
Pdcd6	0.245178	0.26663	0.999978
Kl	0.245148	0.0835077	0.999978
Csrnp3	0.245118	0.283104	0.999978
Mir5125	0.245095	0.224774	0.999978
Tor4a	0.244992	0.209615	0.999978
Serf2	0.244957	0.292055	0.999978
Ttc5	0.244909	0.307031	0.999978
Mafk	0.244561	0.305085	0.999978
St18	0.244532	0.276505	0.999978
Lbr	0.244509	0.253243	0.999978
Zfp646	0.244466	0.29065	0.999978
Stip1	0.244452	0.239467	0.999978
Lhb	0.244412	0.0918512	0.999978
Ccdc28a	0.244295	0.271315	0.999978
Hivep1	0.244272	0.294677	0.999978
Samd9l	0.24424	0.268064	0.999978
Cntrl	0.244223	0.33285	0.999978
Ndufs6	0.244201	0.311359	0.999978
Commd2	0.244085	0.332775	0.999978
Sult1a1	0.243931	0.221087	0.999978
Mt2	0.243921	0.334036	0.999978
Ints10	0.243888	0.312715	0.999978
Zfp934	0.243885	0.221966	0.999978
Zgpat	0.243837	0.331692	0.999978
Per3	0.243805	0.324234	0.999978
Aagab	0.243789	0.309917	0.999978
Cd164	0.243769	0.23991	0.999978
Ccar1	0.243741	0.305225	0.999978
Trim21	0.243648	0.327443	0.999978
Xpnpep3	0.243489	0.315231	0.999978
Timm8a1	0.243311	0.306296	0.999978
Krba1	0.243196	0.331407	0.999978
Uqcrb	0.243087	0.334429	0.999978
Ccdc190	0.243038	0.294647	0.999978
Trim56	0.243034	0.226496	0.999978
Ralbp1	0.243004	0.262151	0.999978
Ppil6	0.242983	0.170553	0.999978
Pkp3	0.242761	0.127053	0.999978
Aktip	0.242621	0.259177	0.999978
Impa2	0.242498	0.146076	0.999978
Gramd3	0.242357	0.309611	0.999978
Rspo3	0.242312	0.25198	0.999978
Ndufb2	0.242277	0.318161	0.999978
Acat1	0.242167	0.249926	0.999978
Lifr	0.242159	0.264083	0.999978
Dmxl1	0.242145	0.272912	0.999978
Trmt61b	0.242112	0.312452	0.999978
Sumo3	0.241921	0.27795	0.999978
Aifm1	0.241866	0.303661	0.999978
Dazl	0.241456	0.109216	0.999978
9330159F19Rik	0.24129	0.309815	0.999978
Armc3	0.240933	0.141989	0.999978
Tiparp	0.24087	0.304485	0.999978
Zfp991	0.240681	0.0995313	0.999978
Mrpl24	0.240646	0.290699	0.999978
Lyrm2	0.240589	0.328065	0.999978
Ids	0.240581	0.230214	0.999978
Zfp457	0.240492	0.0866952	0.999978
Tipin	0.240147	0.335625	0.999978
Pip4p1	0.240028	0.275138	0.999978
Stk36	0.239964	0.341245	0.999978
Usp6nl	0.239913	0.280147	0.999978
Ndufb10	0.239878	0.280379	0.999978
A230057D06Rik	0.239742	0.212016	0.999978
Dock5	0.239696	0.251868	0.999978
1700047M11Rik	0.239619	0.342264	0.999978
Amy1	0.239555	0.312471	0.999978
Asph	0.239519	0.307927	0.999978
Armc4	0.239492	0.0770923	0.999978
Cltrn	0.239474	0.12416	0.999978
Gga2	0.239442	0.31448	0.999978
Mbnl1	0.239257	0.236886	0.999978
Tvp23b	0.239199	0.305944	0.999978
Phactr3	0.238922	0.254401	0.999978
BC005624	0.23885	0.301663	0.999978
Rbl2	0.238789	0.282994	0.999978
Podn	0.238779	0.122392	0.999978
Acy1	0.238719	0.320414	0.999978
Zfp937	0.238671	0.336983	0.999978
Zcchc7	0.23861	0.344269	0.999978
Per1	0.238537	0.311361	0.999978
Erich2	0.238416	0.168543	0.999978
Adi1	0.238351	0.270951	0.999978
Ppp1r26	0.238333	0.318616	0.999978
Fam234b	0.238294	0.259133	0.999978
Usp49	0.238203	0.345622	0.999978
Cep97	0.238005	0.283432	0.999978
Mapk15	0.237894	0.0880028	0.999978
Lrrc23	0.23784	0.114136	0.999978
Mrps16	0.237663	0.34646	0.999978
Max	0.237472	0.27397	0.999978
Trp53rkb	0.237374	0.302204	0.999978
Olfml2b	0.237274	0.345909	0.999978
Med6	0.237222	0.335317	0.999978
Mthfsd	0.237029	0.34078	0.999978
Dbf4	0.236907	0.290877	0.999978
Osbp	0.236862	0.27348	0.999978
Rnaseh2b	0.236648	0.340993	0.999978
Cerk	0.236575	0.234149	0.999978
Il18bp	0.236574	0.2658	0.999978
Chp1	0.23642	0.281315	0.999978
Arl4d	0.236363	0.288294	0.999978
Rasal2	0.236334	0.272038	0.999978
Wapl	0.236312	0.294355	0.999978
Hmgn5	0.236305	0.344257	0.999978
Gm16201	0.236295	0.0898473	0.999978
Eaf1	0.236208	0.2972	0.999978
Tomm40l	0.236142	0.303196	0.999978
Prrg4	0.235998	0.128734	0.999978
Nfkbiz	0.235969	0.31454	0.999978
Ncapd3	0.235965	0.32469	0.999978
Zkscan3	0.235919	0.339256	0.999978
A230045G11Rik	0.235811	0.350843	0.999978
Jakmip2	0.235714	0.326871	0.999978
Rs1	0.235657	0.217166	0.999978
Ptpn2	0.235478	0.348116	0.999978
Relch	0.235384	0.294083	0.999978
Mapk1ip1	0.235383	0.34202	0.999978
Smg1	0.235347	0.339658	0.999978
Fam122a	0.235291	0.338053	0.999978
Syap1	0.235262	0.294052	0.999978
Fam149a	0.23526	0.33542	0.999978
Bach2	0.235246	0.339517	0.999978
Otx2os1	0.235219	0.130918	0.999978
Gm340	0.235088	0.330282	0.999978
Gtf2h4	0.234855	0.352578	0.999978
Knstrn	0.234777	0.303946	0.999978
Alpk1	0.23462	0.245965	0.999978
Marf1	0.234589	0.300585	0.999978
Eml5	0.234527	0.352754	0.999978
Mgst1	0.234526	0.301188	0.999978
Commd5	0.234508	0.353506	0.999978
Cenpe	0.234211	0.321396	0.999978
Serping1	0.234157	0.326966	0.999978
Isca1	0.234146	0.312107	0.999978
Vmac	0.234029	0.3418	0.999978
Tenm4	0.234006	0.31488	0.999978
Klhl2	0.233891	0.249543	0.999978
Wdr37	0.233805	0.320688	0.999978
Il18	0.233706	0.306817	0.999978
Map7d2	0.233596	0.310087	0.999978
Arhgef18	0.233583	0.29626	0.999978
Pebp1	0.233571	0.290034	0.999978
Atp5g3	0.233557	0.284661	0.999978
Rab20	0.233211	0.249264	0.999978
Gpatch4	0.233078	0.355137	0.999978
Efemp2	0.232917	0.354682	0.999978
Kcnh3	0.232855	0.275347	0.999978
Hrasls	0.232788	0.356327	0.999978
Ndufab1	0.232694	0.35724	0.999978
Tmem243	0.232676	0.357271	0.999978
Zbtb43	0.232287	0.324751	0.999978
Gm6929	0.23224	0.131644	0.999978
Tatdn1	0.232192	0.333527	0.999978
Pars2	0.232097	0.343015	0.999978
Arnt	0.231413	0.336016	0.999978
Pmpca	0.231398	0.279101	0.999978
9130023H24Rik	0.231163	0.355622	0.999978
Zfp300	0.231104	0.309609	0.999978
Oscp1	0.231086	0.360378	0.999978
Glrx2	0.230863	0.311913	0.999978
AW549877	0.230723	0.259453	0.999978
Alkbh3	0.230659	0.361206	0.999978
Zfp709	0.230613	0.361348	0.999978
Trmt61a	0.230608	0.361118	0.999978
Rbm10	0.230593	0.340999	0.999978
NA	0.23055	0.2212	0.999978
Apobec1	0.230512	0.122164	0.999978
Dnajc19-ps	0.230201	0.276705	0.999978
Vamp1	0.23012	0.358203	0.999978
Golga4	0.230041	0.323669	0.999978
Anks3	0.229993	0.360733	0.999978
Hacl1	0.229837	0.352664	0.999978
Tet2	0.229826	0.347685	0.999978
Dpy30	0.229685	0.354782	0.999978
Vpreb1	0.229615	0.0957624	0.999978
Plcd3	0.229536	0.329187	0.999978
Sostdc1	0.229153	0.107432	0.999978
Tead1	0.22915	0.310231	0.999978
Eps15l1	0.228972	0.348	0.999978
Rgl2	0.228871	0.363532	0.999978
Plxnb2	0.228845	0.267657	0.999978
Plekhn1	0.228747	0.334347	0.999978
Fdx1	0.228682	0.365593	0.999978
Slc33a1	0.228574	0.302197	0.999978
Otud7b	0.228529	0.236666	0.999978
Ccdc88a	0.228518	0.283665	0.999978
Sco1	0.228463	0.362299	0.999978
Ehmt1	0.228422	0.311452	0.999978
P4ha2	0.22842	0.266223	0.999978
Urm1	0.228403	0.305671	0.999978
Pgf	0.228168	0.250012	0.999978
Zfp141	0.227893	0.361699	0.999978
Rbm48	0.227851	0.366313	0.999978
Rtn4ip1	0.227516	0.360726	0.999978
Tmem161b	0.227504	0.352762	0.999978
Tnfaip3	0.227492	0.277452	0.999978
Dyx1c1	0.227477	0.205744	0.999978
Ufm1	0.227403	0.33337	0.999978
Snrpd2	0.227399	0.354271	0.999978
Zfp944	0.22733	0.368242	0.999978
Igf2os	0.227323	0.201595	0.999978
Id3	0.22727	0.368552	0.999978
Arfip2	0.227232	0.310499	0.999978
Dzip1	0.22716	0.367871	0.999978
Mrps18a	0.227105	0.359235	0.999978
Zfp932	0.227099	0.223668	0.999978
Ttll3	0.226719	0.358859	0.999978
Nsrp1	0.226591	0.348371	0.999978
Zscan18	0.226561	0.36682	0.999978
Ing5	0.226527	0.36862	0.999978
Csnk1g2	0.226489	0.314705	0.999978
Ndufs2	0.226384	0.289918	0.999978
Nfkb2	0.22625	0.353695	0.999978
Cyth1	0.226218	0.273149	0.999978
Ccdc159	0.226175	0.273356	0.999978
Tmem29	0.226161	0.369513	0.999978
Tma16	0.226137	0.364514	0.999978
Tmem216	0.226117	0.345826	0.999978
Nars2	0.22599	0.365551	0.999978
Glb1l2	0.22586	0.31378	0.999978
Smim22	0.22583	0.0874938	0.999978
Cars	0.225806	0.341705	0.999978
Shroom4	0.225771	0.284598	0.999978
Pqlc2	0.225756	0.356244	0.999978
Prr14l	0.225754	0.334939	0.999978
Fanca	0.22572	0.298515	0.999978
Acadvl	0.225654	0.312358	0.999978
Rnft1	0.225457	0.357141	0.999978
Med9	0.225383	0.352435	0.999978
Zfp866	0.225375	0.333276	0.999978
Zfp469	0.225237	0.359568	0.999978
Snrnp27	0.225143	0.351362	0.999978
Cyp39a1	0.22502	0.364474	0.999978
Inpp5a	0.224956	0.340823	0.999978
Rbp4	0.224802	0.263609	0.999978
Nudt5	0.224662	0.370819	0.999978
Cacna2d4	0.224359	0.369858	0.999978
Ccdc102a	0.224335	0.139361	0.999978
Minos1	0.224291	0.325022	0.999978
Zfp672	0.22422	0.349807	0.999978
Pias1	0.224209	0.310375	0.999978
Morn5	0.223781	0.111827	0.999978
Cc2d1a	0.223647	0.360905	0.999978
Hcfc1r1	0.223596	0.344433	0.999978
Zfp40	0.223587	0.376313	0.999978
Lrrc45	0.223565	0.367855	0.999978
Gtf2ird1	0.223554	0.350099	0.999978
Ttc7	0.223497	0.371614	0.999978
Zbed4	0.223419	0.279652	0.999978
Trmt2a	0.223021	0.351749	0.999978
Rbm6	0.222849	0.35354	0.999978
Kif6	0.22273	0.324362	0.999978
Wbp4	0.222692	0.362669	0.999978
2810013P06Rik	0.222633	0.353396	0.999978
Oaz2-ps	0.222506	0.352058	0.999978
Cox7a2l	0.222492	0.350486	0.999978
Agbl3	0.222481	0.361602	0.999978
Gcc2	0.222397	0.330758	0.999978
Fam221a	0.222378	0.138101	0.999978
Ikbke	0.222199	0.152897	0.999978
Emilin2	0.222077	0.318699	0.999978
Utp14b	0.222011	0.379534	0.999978
Rep15	0.221992	0.25676	0.999978
Pdzd11	0.221857	0.358571	0.999978
Ctbs	0.221555	0.374311	0.999978
Mtrf1l	0.221496	0.379306	0.999978
Npas2	0.22149	0.286755	0.999978
Fgl2	0.221405	0.103094	0.999978
Nr2c2	0.221364	0.303067	0.999978
Apba1	0.22135	0.287202	0.999978
Pctp	0.221096	0.216943	0.999978
BC005561	0.221074	0.381721	0.999978
Cfh	0.221069	0.36161	0.999978
Pik3ca	0.220883	0.316411	0.999978
Zfp58	0.220798	0.381742	0.999978
Churc1	0.22078	0.370044	0.999978
2410131K14Rik	0.220729	0.368053	0.999978
Tut7	0.220572	0.360416	0.999978
Usp34	0.220571	0.324165	0.999978
Cdk7	0.22038	0.333273	0.999978
Tfrc	0.220317	0.291091	0.999978
Prpf4b	0.220309	0.339188	0.999978
Serinc2	0.220237	0.37742	0.999978
Arhgef11	0.220157	0.366745	0.999978
Irf9	0.220084	0.381587	0.999978
Ptar1	0.22004	0.366817	0.999978
Tnfrsf11b	0.219911	0.367844	0.999978
Efhc2	0.219839	0.247447	0.999978
Zfp335	0.219717	0.366415	0.999978
Bub1b	0.219703	0.372776	0.999978
Drap1	0.219699	0.336105	0.999978
Cblb	0.219417	0.336822	0.999978
Yeats2	0.219336	0.372913	0.999978
Trit1	0.219161	0.375928	0.999978
Zfp523	0.219113	0.372414	0.999978
Necap2	0.219097	0.314775	0.999978
Map7	0.219014	0.332145	0.999978
Dus2	0.218871	0.385933	0.999978
Ccdc167	0.218817	0.38055	0.999978
Ube2b	0.218788	0.303029	0.999978
Slc25a35	0.218787	0.3724	0.999978
Ptgr1	0.21875	0.180378	0.999978
Nbn	0.218698	0.372218	0.999978
Mcfd2	0.218688	0.327607	0.999978
Gucd1	0.218644	0.386047	0.999978
Cd101	0.218637	0.1191	0.999978
Nt5c3	0.218539	0.334158	0.999978
Dnajc12	0.218535	0.383863	0.999978
Mtfp1	0.218506	0.383044	0.999978
Snrpf	0.218426	0.375186	0.999978
Tpm4	0.218226	0.352375	0.999978
Gsto2	0.218217	0.341806	0.999978
Tmem232	0.218194	0.151938	0.999978
Braf	0.218134	0.324858	0.999978
Zic2	0.21782	0.385731	0.999978
Dusp10	0.217739	0.37434	0.999978
Zfpl1	0.217682	0.374922	0.999978
Hspb2	0.217681	0.21218	0.999978
Hsd3b7	0.217476	0.389569	0.999978
D630039A03Rik	0.217275	0.0945754	0.999978
Edc3	0.217269	0.356902	0.999978
Brwd3	0.217248	0.377585	0.999978
Wwp1	0.217219	0.335105	0.999978
2310015A10Rik	0.217214	0.343149	0.999978
Tpk1	0.217123	0.381538	0.999978
Dnajc15	0.217091	0.386723	0.999978
Dock6	0.216978	0.366461	0.999978
Ube2w	0.216845	0.330806	0.999978
Bbx	0.216802	0.327965	0.999978
Nhlrc3	0.216764	0.383012	0.999978
Cep72	0.216755	0.38658	0.999978
Dmxl2	0.216705	0.335698	0.999978
Zfp874b	0.216681	0.391246	0.999978
Prkx	0.216659	0.364246	0.999978
Mum1l1	0.216553	0.389579	0.999978
Slc18b1	0.216499	0.386009	0.999978
1700020I14Rik	0.216444	0.369721	0.999978
Arpc1b	0.216441	0.358036	0.999978
Mir219a-2	0.216373	0.12933	0.999978
Cdk10	0.216334	0.390116	0.999978
Fam204a	0.21633	0.362776	0.999978
4932438A13Rik	0.216276	0.358424	0.999978
Sh3gl1	0.216243	0.346346	0.999978
Smoc2	0.216148	0.236228	0.999978
Cables1	0.216043	0.359714	0.999978
Supt20	0.21595	0.392392	0.999978
Mdm1	0.215751	0.391328	0.999978
Nhej1	0.215626	0.306926	0.999978
Tsen2	0.215518	0.386721	0.999978
Rassf8	0.215423	0.362814	0.999978
Fxr1	0.215358	0.312774	0.999978
Purg	0.215219	0.379867	0.999978
Ggcx	0.215076	0.391455	0.999978
Mdm2	0.215039	0.326237	0.999978
Rps14	0.215018	0.296671	0.999978
Nsl1	0.215009	0.359858	0.999978
Maml3	0.214945	0.394731	0.999978
Trip4	0.214933	0.321729	0.999978
Ecm2	0.214925	0.338333	0.999978
Elavl3	0.214906	0.307589	0.999978
Ttbk2	0.21479	0.330572	0.999978
Gpbp1l1	0.214722	0.361107	0.999978
Zfp810	0.214706	0.353792	0.999978
Haspin	0.214623	0.255306	0.999978
Ehd1	0.21454	0.345132	0.999978
Zbtb4	0.214485	0.303715	0.999978
Pim2	0.214478	0.395544	0.999978
Rad17	0.214467	0.381875	0.999978
Kansl1l	0.214433	0.371779	0.999978
Ass1	0.214254	0.38707	0.999978
Itgb1bp1	0.214145	0.374509	0.999978
Nsun3	0.213973	0.364897	0.999978
Iscu	0.213936	0.396926	0.999978
Pnp2	0.213796	0.119025	0.999978
Sphk1	0.213774	0.246049	0.999978
Snrnp70	0.213754	0.380787	0.999978
Cyb5r3	0.213706	0.381138	0.999978
Fscn2	0.213704	0.121498	0.999978
Rbmx	0.213632	0.360168	0.999978
Sltm	0.213361	0.366784	0.999978
Sesn1	0.213195	0.334363	0.999978
Fbxo33	0.213166	0.366022	0.999978
Plcb4	0.213092	0.39073	0.999978
Slc25a39	0.212971	0.355395	0.999978
Slc25a19	0.212963	0.352075	0.999978
Msantd2	0.212872	0.396479	0.999978
Tomm22	0.212801	0.366546	0.999978
Gm20300	0.212743	0.361513	0.999978
Vangl1	0.212725	0.39137	0.999978
Lrrc34	0.212717	0.0987304	0.999978
Carhsp1	0.212694	0.294347	0.999978
Phf1	0.212675	0.394835	0.999978
Golm1	0.212639	0.396949	0.999978
Zbtb48	0.212609	0.393197	0.999978
Zrsr2	0.212547	0.376576	0.999978
Rhod	0.212523	0.321012	0.999978
Dmac1	0.212511	0.39248	0.999978
Grsf1	0.212468	0.328287	0.999978
Kcnh5	0.212466	0.379389	0.999978
Slc25a20	0.212461	0.376824	0.999978
Bcam	0.21245	0.392672	0.999978
Zfp850	0.212404	0.385941	0.999978
Sapcd1	0.212315	0.308352	0.999978
Sebox	0.212292	0.11181	0.999978
Atoh8	0.212271	0.337082	0.999978
Chd9	0.212235	0.380936	0.999978
Pdap1	0.212056	0.348476	0.999978
Ppp1r13b	0.212048	0.333026	0.999978
Peak1	0.211995	0.339704	0.999978
Top1	0.211891	0.305564	0.999978
Bbs12	0.211884	0.362659	0.999978
Slc17a8	0.211872	0.278425	0.999978
Arntl	0.211866	0.401006	0.999978
Cdyl	0.21176	0.389732	0.999978
Tsga10	0.211744	0.372784	0.999978
Dnal4	0.211488	0.378972	0.999978
Vcpkmt	0.2114	0.361883	0.999978
Rab7	0.21135	0.340299	0.999978
Tldc1	0.211339	0.402768	0.999978
H2-Ke6	0.21121	0.38938	0.999978
Eif2d	0.211135	0.381944	0.999978
Inpp5j	0.2111	0.386824	0.999978
Slk	0.210981	0.340724	0.999978
Mrpl28	0.210922	0.381461	0.999978
Plin3	0.210882	0.330765	0.999978
Nol9	0.210803	0.392586	0.999978
Pdlim4	0.210706	0.394558	0.999978
Ankrd10	0.21059	0.394429	0.999978
Tdp2	0.21059	0.399511	0.999978
Pcbd2	0.210477	0.326793	0.999978
P2rx6	0.210454	0.159048	0.999978
Id4	0.210232	0.398664	0.999978
Slc2a6	0.209897	0.396741	0.999978
Inpp5b	0.209826	0.399444	0.999978
Cbln3	0.209798	0.121126	0.999978
Rpp40	0.209798	0.394283	0.999978
Gmps	0.209737	0.356775	0.999978
Ccdc9b	0.209714	0.398728	0.999978
Abhd3	0.209697	0.360894	0.999978
2500004C02Rik	0.20965	0.377502	0.999978
Arih2	0.209591	0.375877	0.999978
Tpt1	0.20959	0.340843	0.999978
Tubb4b	0.209563	0.364371	0.999978
Vipas39	0.209519	0.343405	0.999978
Mok	0.209424	0.316736	0.999978
Tnni1	0.209423	0.401907	0.999978
AU041133	0.209398	0.361819	0.999978
Rfwd3	0.209369	0.379841	0.999978
Git2	0.209212	0.354603	0.999978
Ints13	0.209154	0.377117	0.999978
Parg	0.209079	0.381439	0.999978
Cep152	0.209074	0.377865	0.999978
Usf3	0.209061	0.376988	0.999978
Cramp1l	0.20906	0.402994	0.999978
Ltbp3	0.20884	0.330424	0.999978
Tcn2	0.208781	0.389632	0.999978
Dnajc3	0.208652	0.314821	0.999978
Ercc6	0.208646	0.408707	0.999978
Fam168b	0.208567	0.305683	0.999978
Cacfd1	0.208424	0.362899	0.999978
Lrrc74b	0.208306	0.102589	0.999978
Stim1	0.208223	0.33593	0.999978
Rpl10a	0.208011	0.399615	0.999978
Ankrd9	0.207775	0.399856	0.999978
Sncg	0.207773	0.157151	0.999978
P2ry12	0.20767	0.333907	0.999978
Cwc27	0.207512	0.399109	0.999978
Ccdc43	0.20748	0.393913	0.999978
Fktn	0.20746	0.33494	0.999978
Lamtor5	0.207399	0.404152	0.999978
Gm13777	0.207359	0.284009	0.999978
Setd7	0.207283	0.303731	0.999978
Gm16702	0.207272	0.358249	0.999978
Ppfibp2	0.207209	0.333323	0.999978
Atp2b2	0.207208	0.346875	0.999978
Chordc1	0.207121	0.362283	0.999978
Zfp780b	0.207035	0.404555	0.999978
Flvcr2	0.206933	0.318706	0.999978
Sbno1	0.206927	0.387818	0.999978
Gm6444	0.20682	0.27259	0.999978
Cald1	0.206616	0.362377	0.999978
Mat2b	0.206543	0.354784	0.999978
Tmem138	0.206344	0.404923	0.999978
Rrp9	0.20632	0.405023	0.999978
Pde9a	0.206257	0.388598	0.999978
Scn8a	0.20624	0.414373	0.999978
Rpl36	0.206107	0.404452	0.999978
Polb	0.206079	0.390271	0.999978
Cutal	0.206024	0.147855	0.999978
Acnat1	0.205935	0.209702	0.999978
Nrtn	0.205865	0.356604	0.999978
Eif2ak4	0.205829	0.403544	0.999978
Cox5b	0.20578	0.378484	0.999978
Ubn2	0.205762	0.402135	0.999978
Lyrm4	0.205742	0.411781	0.999978
Pde7a	0.205728	0.397621	0.999978
Cab39	0.205604	0.310078	0.999978
2810004N23Rik	0.205569	0.410757	0.999978
Nemp2	0.205512	0.416141	0.999978
Luzp1	0.205509	0.391944	0.999978
Ttr	0.205432	0.12142	0.999978
Ccdc6	0.205389	0.348974	0.999978
Stk17b	0.205307	0.416643	0.999978
Ndufa8	0.205263	0.360598	0.999978
Fbxw23	0.205023	0.243276	0.999978
Gigyf2	0.204876	0.360479	0.999978
1110019D14Rik	0.204849	0.252564	0.999978
Ddx50	0.204833	0.371309	0.999978
Asna1	0.204649	0.365196	0.999978
Tbc1d8b	0.204633	0.400518	0.999978
Loxl4	0.204607	0.120439	0.999978
Akr1b3	0.204536	0.415871	0.999978
Sav1	0.204445	0.399449	0.999978
N4bp2l2	0.20437	0.392445	0.999978
Utrn	0.204302	0.397219	0.999978
Chia1	0.203999	0.15664	0.999978
Pdcd7	0.203992	0.401136	0.999978
Plppr4	0.203871	0.347861	0.999978
Nucb1	0.203822	0.354654	0.999978
Rnh1	0.203776	0.37218	0.999978
Mtch1	0.203766	0.356708	0.999978
Grk5	0.20371	0.419276	0.999978
Spice1	0.203629	0.418928	0.999978
Nmb	0.203584	0.215714	0.999978
Zfhx4	0.203573	0.416194	0.999978
Stradb	0.203497	0.39908	0.999978
Rplp0	0.203473	0.362736	0.999978
Shc1	0.203447	0.420847	0.999978
Atp5c1	0.203231	0.340627	0.999978
Ndufaf7	0.202971	0.393237	0.999978
Zfp74	0.202903	0.419089	0.999978
Btbd1	0.202901	0.360386	0.999978
Copz1	0.202712	0.36264	0.999978
Ccdc136	0.202589	0.42016	0.999978
Wdpcp	0.202485	0.421415	0.999978
Vasp	0.202462	0.413791	0.999978
Tmtc3	0.20245	0.40883	0.999978
Slc15a4	0.202391	0.347188	0.999978
Tubg2	0.202354	0.415356	0.999978
Atrx	0.202289	0.396051	0.999978
Gls2	0.202226	0.33018	0.999978
Hps4	0.202203	0.41621	0.999978
Ralgapa2	0.202181	0.415733	0.999978
Tmem203	0.202138	0.421555	0.999978
Acbd6	0.202066	0.391915	0.999978
Tbx18	0.202016	0.296406	0.999978
Etnppl	0.201969	0.34721	0.999978
A330049N07Rik	0.20194	0.400136	0.999978
Usp18	0.201884	0.215175	0.999978
Rps15	0.201778	0.348455	0.999978
Rpl13a	0.201771	0.322468	0.999978
Tbkbp1	0.201736	0.408194	0.999978
Ift46	0.201719	0.381373	0.999978
Tut1	0.20168	0.420733	0.999978
Setd2	0.201593	0.386542	0.999978
Inca1	0.201581	0.201807	0.999978
Mycbp2	0.201567	0.400691	0.999978
P2rx3	0.201528	0.147854	0.999978
Stk38	0.201419	0.404265	0.999978
Zfp57	0.20136	0.423797	0.999978
Adamts6	0.201332	0.412395	0.999978
Chdh	0.201276	0.335934	0.999978
Thoc5	0.201186	0.391352	0.999978
Dlg5	0.200999	0.397315	0.999978
Smcr8	0.200983	0.369207	0.999978
Paip2	0.200919	0.332959	0.999978
Rogdi	0.200878	0.391453	0.999978
Tmem107	0.20085	0.382287	0.999978
Atp5g2	0.200729	0.427113	0.999978
Rorc	0.200709	0.239987	0.999978
Pxmp4	0.200632	0.409836	0.999978
Ttc4	0.200599	0.399085	0.999978
Camsap3	0.200535	0.411781	0.999978
Mrpl42	0.200533	0.416604	0.999978
Mfsd7a	0.200485	0.348857	0.999978
Cdk19	0.200475	0.329834	0.999978
Pm20d2	0.200471	0.421005	0.999978
Cep70	0.199965	0.417015	0.999978
Gjb2	0.199877	0.368262	0.999978
Flnc	0.19985	0.42914	0.999978
Tbc1d32	0.199757	0.426362	0.999978
Srd5a3	0.19972	0.407832	0.999978
Triobp	0.199692	0.403513	0.999978
Nrd1	0.199654	0.332839	0.999978
Slc25a3	0.199474	0.34151	0.999978
Gps2	0.199467	0.426858	0.999978
Ccdc170	0.199181	0.165615	0.999978
Serp1	0.199144	0.3532	0.999978
Cfap299	0.199085	0.11151	0.999978
Rbpjl	0.199025	0.425388	0.999978
Trub2	0.198521	0.392613	0.999978
Mthfr	0.198436	0.429729	0.999978
Psmd8	0.198362	0.351813	0.999978
Map4k3	0.198343	0.394168	0.999978
Sclt1	0.198332	0.404594	0.999978
Lrba	0.198329	0.391384	0.999978
Rpl36a	0.198312	0.427159	0.999978
4930579G24Rik	0.198206	0.427412	0.999978
Csad	0.198191	0.396544	0.999978
Mms22l	0.198159	0.340828	0.999978
S100a11	0.198075	0.127686	0.999978
Slit2	0.198008	0.431415	0.999978
Ildr2	0.197969	0.42993	0.999978
Fcho2	0.19793	0.358627	0.999978
Fubp1	0.197926	0.397693	0.999978
Acap2	0.1979	0.339067	0.999978
Rps20	0.197896	0.396005	0.999978
Rrh	0.197874	0.112868	0.999978
Coq10b	0.197715	0.426288	0.999978
Lin7c	0.197652	0.336636	0.999978
Heph	0.197636	0.364424	0.999978
Mosmo	0.197614	0.394672	0.999978
Tmem170	0.197443	0.434716	0.999978
Suv39h1	0.197418	0.406032	0.999978
Lrch3	0.197356	0.408434	0.999978
Ankrd12	0.197248	0.378929	0.999978
Ndufs4	0.197246	0.394143	0.999978
Sh3yl1	0.197165	0.423229	0.999978
Cbx5	0.197102	0.340195	0.999978
Apbb3	0.196986	0.435691	0.999978
Cldn3	0.196903	0.159703	0.999978
Ube2j1	0.196861	0.364226	0.999978
Tesc	0.196724	0.215588	0.999978
Foxj3	0.196723	0.377735	0.999978
Anxa5	0.196683	0.435578	0.999978
2410015M20Rik	0.196654	0.410674	0.999978
Dglucy	0.196545	0.212075	0.999978
Atp5j	0.196525	0.365949	0.999978
Wnt5b	0.19651	0.384272	0.999978
Snip1	0.196412	0.429197	0.999978
Hist1h2be	0.196405	0.400595	0.999978
Luc7l3	0.196377	0.418507	0.999978
1810026B05Rik	0.196366	0.429454	0.999978
Pycr1	0.196341	0.414314	0.999978
Rrnad1	0.196324	0.436842	0.999978
Hapln2	0.196309	0.350083	0.999978
Lime1	0.196098	0.436563	0.999978
Inafm1	0.196039	0.436704	0.999978
Rpp21	0.196027	0.430056	0.999978
Mark3	0.196019	0.372873	0.999978
Pmepa1	0.196018	0.364286	0.999978
Tmod2	0.195655	0.354281	0.999978
Knl1	0.195619	0.383042	0.999978
Gm973	0.195586	0.309712	0.999978
Zbtb49	0.195575	0.411915	0.999978
Rab3b	0.195524	0.416074	0.999978
[truncated: 15,964 more rows]
